# Supplementary material for: The Dacini fruit fly fauna of Sulawesi fits Lydekker’s line but also supports Wallacea as a biogeographic region (Diptera, Tephritidae)
Source: Zookeys. 2020 Oct 5;973:103–22. doi: 10.3897/zookeys.973.55327 (PMC7562968; doi:10.3897/zookeys.973.55327)
Supplement: XML Treatment for Bactrocera (Bactrocera) niogreta [file zookeys.973.55327-treatment1.xml]

<!DOCTYPE tp:taxon-treatment
  PUBLIC "-//TaxonX//DTD Taxonomic Treatment Publishing DTD v0 20100105//EN" "tax-treatment-NSO.dtd">
<tp:taxon-treatment xmlns:tp="http://www.plazi.org/taxpub"><tp:treatment-meta><kwd-group><label>Taxon classification</label><kwd><named-content xmlns:xlink="http://www.w3.org/1999/xlink" content-type="kingdom">Animalia</named-content></kwd><kwd><named-content xmlns:xlink="http://www.w3.org/1999/xlink" content-type="order">Diptera</named-content></kwd><kwd><named-content xmlns:xlink="http://www.w3.org/1999/xlink" content-type="family">Tephritidae</named-content></kwd></kwd-group><mixed-citation publication-type="journal"><person-group><name><surname>Doorenweerd</surname><given-names>Camiel</given-names></name><name><surname>Ekayanti</surname><given-names>Arni</given-names></name><name><surname>Rubinoff</surname><given-names>Daniel</given-names></name></person-group><article-title>The <tp:taxon-name><tp:taxon-name-part taxon-name-part-type="tribe">Dacini</tp:taxon-name-part></tp:taxon-name> fruit fly fauna of Sulawesi fits Lydekker’s line but also supports Wallacea as a biogeographic region (<tp:taxon-name><tp:taxon-name-part taxon-name-part-type="order">Diptera</tp:taxon-name-part></tp:taxon-name>, <tp:taxon-name><tp:taxon-name-part taxon-name-part-type="family">Tephritidae</tp:taxon-name-part></tp:taxon-name>)</article-title><source>Zookeys</source><day>05</day><month>10</month><year>2020</year><volume>973</volume><fpage>103</fpage><lpage>122</lpage><pub-id pub-id-type="doi">10.3897/zookeys.973.55327</pub-id></mixed-citation></tp:treatment-meta><tp:nomenclature><tp:taxon-name><object-id xmlns:xlink="http://www.w3.org/1999/xlink" content-type="arpha" xlink:type="simple">C1E835A6-1167-5D95-B857-E578E47D20DB</object-id>
            <tp:taxon-name-part taxon-name-part-type="genus" reg="Bactrocera">Bactrocera</tp:taxon-name-part> (<tp:taxon-name-part taxon-name-part-type="subgenus" reg="Bactrocera">Bactrocera</tp:taxon-name-part>) <tp:taxon-name-part taxon-name-part-type="species" reg="niogreta">niogreta</tp:taxon-name-part><object-id xmlns:xlink="http://www.w3.org/1999/xlink" content-type="zoobank" xlink:type="simple">http://zoobank.org/AEC5FE4F-A4F4-4C48-AEB6-27A1A74B6F58</object-id></tp:taxon-name><tp:taxon-authority>Doorenweerd</tp:taxon-authority><tp:taxon-status xmlns:xlink="http://www.w3.org/1999/xlink" xlink:type="simple">sp. nov.</tp:taxon-status><xref ref-type="fig" rid="F2">Figures 2–7</xref></tp:nomenclature><tp:treatment-sec sec-type="Holotype" id="SECID0EUCBI"><title>Holotype.</title><p>Male. Labelled: “Indonesia: Sulawesi: South Sulawesi: Insitu. WGS84 <named-content xmlns:xlink="http://www.w3.org/1999/xlink" content-type="dwc:verbatimCoordinates" xlink:type="simple"><named-content content-type="geo-json" specific-use="{&#34;type&#34;:&#34;Point&#34;,&#34;coordinates&#34;:[120.792100,-2.546400]}" id="NCID0E4CBI" xlink:type="simple">-2.5464 120.7921</named-content></named-content> 16–23.i.2019 Zingerone trap. Leg. Jerome Niogret. DNA sample ms09121”. Deposited at the University of Hawaii Insect Museum (<abbrev xmlns:xlink="http://www.w3.org/1999/xlink" content-type="institution" xlink:title="University of Hawaii Insect Museum" id="ABBRID0ECDBI" xlink:type="simple">UHIM</abbrev>).</p></tp:treatment-sec><tp:treatment-sec sec-type="Differential diagnosis" id="SECID0EHDBI"><title>Differential diagnosis.</title><p><tp:taxon-name><tp:taxon-name-part taxon-name-part-type="genus" reg="Bactrocera">Bactrocera</tp:taxon-name-part> (<tp:taxon-name-part taxon-name-part-type="subgenus" reg="Bactrocera">Bactrocera</tp:taxon-name-part>) <tp:taxon-name-part taxon-name-part-type="species" reg="niogreta">niogreta</tp:taxon-name-part></tp:taxon-name> sp. nov. is most similar to <tp:taxon-name><tp:taxon-name-part taxon-name-part-type="genus" reg="Bactrocera">B.</tp:taxon-name-part> (<tp:taxon-name-part taxon-name-part-type="subgenus" reg="Tetradacus">Tetradacus</tp:taxon-name-part>) <tp:taxon-name-part taxon-name-part-type="species" reg="brachycera">brachycera</tp:taxon-name-part></tp:taxon-name> (Bezzi, 1916), which is known from India, Bhutan, and China (<xref ref-type="bibr" rid="B6">Drew and Romig 2013</xref>). Both species have an incomplete black ‘T’ marking on the abdomen, and a costal band that follows vein R<sub>4+5</sub> and expands distally to reach vein M. <italic><tp:taxon-name><tp:taxon-name-part taxon-name-part-type="genus" reg="Bactrocera">Bactrocera</tp:taxon-name-part> <tp:taxon-name-part taxon-name-part-type="species" reg="niogreta">niogreta</tp:taxon-name-part></tp:taxon-name></italic> can be distinguished by the connection of the yellow presutural marking with the notopleuron, which resembles a yellow curly bracket ‘{‘ in dorsal view. <italic><tp:taxon-name><tp:taxon-name-part taxon-name-part-type="genus" reg="Bactrocera">Bactrocera</tp:taxon-name-part> <tp:taxon-name-part taxon-name-part-type="species" reg="niogreta">niogreta</tp:taxon-name-part></tp:taxon-name></italic> further has smaller facial spots, not filling the basal ½ of the socket, and in the male genitalia it has a deep emargination of sternum V, which is shallow in <italic><tp:taxon-name><tp:taxon-name-part taxon-name-part-type="genus" reg="Bactrocera">B.</tp:taxon-name-part> <tp:taxon-name-part taxon-name-part-type="species" reg="brachycera">brachycera</tp:taxon-name-part></tp:taxon-name></italic>. <italic><tp:taxon-name><tp:taxon-name-part taxon-name-part-type="genus" reg="Bactrocera">Bactrocera</tp:taxon-name-part> <tp:taxon-name-part taxon-name-part-type="species" reg="niogreta">niogreta</tp:taxon-name-part></tp:taxon-name></italic> may in Sulawesi be most easily be confused with <italic><tp:taxon-name><tp:taxon-name-part taxon-name-part-type="genus" reg="Bactrocera">B.</tp:taxon-name-part> <tp:taxon-name-part taxon-name-part-type="species" reg="megaspilus">megaspilus</tp:taxon-name-part></tp:taxon-name></italic>, but the latter has a more angular expansion of the costal band, no medial black markings on the abdomen, no presutural yellow markings and all fulvous legs.</p></tp:treatment-sec><tp:treatment-sec sec-type="Molecular diagnostics" id="SECID0EGGBI"><title>Molecular diagnostics.</title><p>The <abbrev xmlns:xlink="http://www.w3.org/1999/xlink" xlink:title="Cytochrome C Oxidase I" id="ABBRID0EMGBI" xlink:type="simple">COI</abbrev> sequence of <italic><tp:taxon-name><tp:taxon-name-part taxon-name-part-type="genus" reg="Bactrocera">Bactrocera</tp:taxon-name-part> <tp:taxon-name-part taxon-name-part-type="species" reg="niogreta">niogreta</tp:taxon-name-part></tp:taxon-name></italic> is, in our database, most similar to <italic><tp:taxon-name><tp:taxon-name-part taxon-name-part-type="genus" reg="Bactrocera">Bactrocera</tp:taxon-name-part> <tp:taxon-name-part taxon-name-part-type="species" reg="fuscitibia">fuscitibia</tp:taxon-name-part></tp:taxon-name></italic>, which can morphologically easily be distinguished by not having a clearly expanded costal band. The <abbrev xmlns:xlink="http://www.w3.org/1999/xlink" xlink:title="Elongation Factor 1-alpha" id="ABBRID0EGHBI" xlink:type="simple">EF1-alpha</abbrev> sequences are most similar to <italic><tp:taxon-name><tp:taxon-name-part taxon-name-part-type="genus" reg="Bactrocera">B.</tp:taxon-name-part> <tp:taxon-name-part taxon-name-part-type="species" reg="enochra">enochra</tp:taxon-name-part></tp:taxon-name></italic> (Drew, 1972), which is morphologically different in not having a wide costal band, and has a wide red band medially across the scutum and three longitudinal black bands along the abdomen. Both <abbrev xmlns:xlink="http://www.w3.org/1999/xlink" xlink:title="Cytochrome C Oxidase I" id="ABBRID0EVHBI" xlink:type="simple">COI</abbrev> and <abbrev xmlns:xlink="http://www.w3.org/1999/xlink" xlink:title="Elongation Factor 1-alpha" id="ABBRID0EZHBI" xlink:type="simple">EF1-alpha</abbrev> are diagnostic to identify <italic><tp:taxon-name><tp:taxon-name-part taxon-name-part-type="genus" reg="Bactrocera">B.</tp:taxon-name-part> <tp:taxon-name-part taxon-name-part-type="species" reg="niogreta">niogreta</tp:taxon-name-part></tp:taxon-name></italic> (See BOLD Dataset DOI: <ext-link xmlns:xlink="http://www.w3.org/1999/xlink" xlink:type="simple" ext-link-type="doi" xlink:href="10.5883/DS-DACSU">http://doi.org/10.5883/DS-DACSU)</ext-link>.</p></tp:treatment-sec><tp:treatment-sec sec-type="description" id="SECID0ENIBI"><title>Description of adult.</title><p><bold><italic>Head</italic></bold> (Fig. <xref ref-type="fig" rid="F2">3</xref>). All parts uniformly fulvous to yellow, ocellar triangle slightly darker. Face fulvous with rectangular spot in each antennal furrow. Antennae uniformly fulvous. <bold><italic>Thorax</italic></bold> (Figs <xref ref-type="fig" rid="F2">2</xref>, <xref ref-type="fig" rid="F2">4</xref>). Scutum and pleural areas black with narrow red-brown areas lateral of the yellow postsutural lateral vittae. Yellow markings: postpronotal lobes; notopleura; postsutular lateral vittae broad and parallel sided, reaching intra-alar seta; presutural marking to the lateral vittae that connects to the notopleura and in dorsal view resembles a curly bracket ‘{‘; broad mesopleural stripe, almost reaching posterior level of postpronotal lobe, continuing onto katepisternum as a broad transverse spot, anterior margin slightly convex; katatergite; anatergite. Medial vitta absent. Scutellum yellow except for narrow black basal band. Setae: two scutellar; one prescutellar; one intraalar; one posterior supraalar; one anterior supraalar; one mesopleural; two notopleural; four scapular; all setae well developed and red-brown. <bold><italic>Abdomen</italic></bold> (Figs <xref ref-type="fig" rid="F2">2</xref>, <xref ref-type="fig" rid="F2">5</xref>). Oval to diamond shaped; terga free; pecten present on tergum III; posterior lobe of surstylus short (Fig. <xref ref-type="fig" rid="F2">7</xref>); abdominal sternum V with a deep concavity on posterior margin that reaches the center of the sternum. Tergum I fulvous with apical margin narrowly yellow. Tergum II yellow with anteromedial dark marking. Tergum III mostly dark, with a narrow concave posterior fulvous band. Terga IV and V with a medial longitudinal dark marking. Tergum IV with triangular anterolateral dark markings, tergum V with narrow anterolateral dark markings. Ceromatae (shining spots) contrasting red-brown. <bold><italic>Legs</italic></bold> (Fig. <xref ref-type="fig" rid="F2">4</xref>). All leg segments fulvous to yellow; tibiae fulvous with apical black spur on mid tibiae; tarsi fulvous to yellow. <bold><italic>Wings</italic></bold> (Fig. <xref ref-type="fig" rid="F2">6</xref>). Length 6.1 mm, basal costal and costal cells fuscous, increasingly darker distally; microtrichia in outer corner of cell costal only; remainder of wings with a pale fulvous tint except fuscous subcostal (anal) cell; broad fuscous costal band that reaches vein R<sub>4+5</sub>, gradually darker distally until dark brown and expands to reach vein M; a broad fuscous anal streak ending at apex of A<sub>1</sub> + CuA<sub>2</sub>; dense aggregation of microtrichia around A<sub>1</sub> + CuA<sub>2</sub>; supernumerary lobe not pronounced.</p><fig id="F2" position="float" orientation="portrait"><object-id xmlns:xlink="http://www.w3.org/1999/xlink" content-type="doi" xlink:type="simple">10.3897/zookeys.973.55327.figures2-7</object-id><object-id xmlns:xlink="http://www.w3.org/1999/xlink" content-type="zenodo_dep_id" xlink:type="simple">4083637</object-id><object-id xmlns:xlink="http://www.w3.org/1999/xlink" content-type="arpha" xlink:type="simple">881B7DFB-94EC-5925-B06A-CB614C9F1DEF</object-id><label>Figures 2–7.</label><caption><p><tp:taxon-name><tp:taxon-name-part taxon-name-part-type="genus" reg="Bactrocera">Bactrocera</tp:taxon-name-part> (<tp:taxon-name-part taxon-name-part-type="subgenus" reg="Bactrocera">Bactrocera</tp:taxon-name-part>) <tp:taxon-name-part taxon-name-part-type="species" reg="niogreta">niogreta</tp:taxon-name-part></tp:taxon-name> sp. nov. Holotype, ms09121 <bold>2</bold> dorsal view <bold>3</bold> frontal view of the face <bold>4</bold> lateral view <bold>5</bold> posterior view of the abdomen showing the ceromatae <bold>6</bold> dissected wing <bold>7</bold> lateral close-up of the genitalia.</p></caption><graphic xmlns:xlink="http://www.w3.org/1999/xlink" xlink:href="zookeys-973-103-g002.jpg" position="float" orientation="portrait" xlink:type="simple" id="oo_459901.jpg"><uri content-type="original_file" xlink:type="simple">https://binary.pensoft.net/fig/459901</uri></graphic></fig></tp:treatment-sec><tp:treatment-sec sec-type="Male lure" id="SECID0EVLBI"><title>Male lure.</title><p>Zingerone.</p></tp:treatment-sec><tp:treatment-sec sec-type="host" id="SECID0E1LBI"><title>Host plant.</title><p>Unknown.</p></tp:treatment-sec><tp:treatment-sec sec-type="etymology" id="SECID0E6LBI"><title>Etymology.</title><p>The species name is an adjective that refers to instigator of the 2016–2019 <tp:taxon-name><tp:taxon-name-part taxon-name-part-type="tribe">Dacini</tp:taxon-name-part></tp:taxon-name> surveys in Sulawesi: Jerome Niogret.</p></tp:treatment-sec><tp:treatment-sec sec-type="comments" id="SECID0EKMBI"><title>Comments.</title><p>the morphology of <italic><tp:taxon-name><tp:taxon-name-part taxon-name-part-type="genus" reg="Bactrocera">B.</tp:taxon-name-part> <tp:taxon-name-part taxon-name-part-type="species" reg="niogreta">niogreta</tp:taxon-name-part></tp:taxon-name></italic> overall most closely resembles <tp:taxon-name><tp:taxon-name-part taxon-name-part-type="genus" reg="Bactrocera">B.</tp:taxon-name-part> (<tp:taxon-name-part taxon-name-part-type="subgenus" reg="Tetradacus">Tetradacus</tp:taxon-name-part>) <tp:taxon-name-part taxon-name-part-type="species" reg="brachycera">brachycera</tp:taxon-name-part></tp:taxon-name>, the combination of a short posterior lobe of the surstylus in the male genitalia and a deep concavity on sternum V support placement in <tp:taxon-name><tp:taxon-name-part taxon-name-part-type="infraspecific-rank">subgenus</tp:taxon-name-part> <tp:taxon-name-part taxon-name-part-type="subgenus" reg="Bactrocera">Bactrocera</tp:taxon-name-part></tp:taxon-name>. In the <xref ref-type="bibr" rid="B7">Drew and Romig (2016)</xref> key to the Southeast Asian fruit flies, <italic><tp:taxon-name><tp:taxon-name-part taxon-name-part-type="genus" reg="Bactrocera">B.</tp:taxon-name-part> <tp:taxon-name-part taxon-name-part-type="species" reg="niogreta">niogreta</tp:taxon-name-part></tp:taxon-name></italic> characters lead to the Indian species <tp:taxon-name><tp:taxon-name-part taxon-name-part-type="genus" reg="Bactrocera">Bactrocera</tp:taxon-name-part> (<tp:taxon-name-part taxon-name-part-type="subgenus" reg="Bactrocera">Bactrocera</tp:taxon-name-part>) <tp:taxon-name-part taxon-name-part-type="species" reg="andamanensis">andamanensis</tp:taxon-name-part></tp:taxon-name>, couplet 90 on page 140. The key can there be adapted to include that <italic><tp:taxon-name><tp:taxon-name-part taxon-name-part-type="genus" reg="Bactrocera">B.</tp:taxon-name-part> <tp:taxon-name-part taxon-name-part-type="species" reg="niogreta">niogreta</tp:taxon-name-part></tp:taxon-name></italic> differs from <italic><tp:taxon-name><tp:taxon-name-part taxon-name-part-type="genus" reg="Bactrocera">B.</tp:taxon-name-part> <tp:taxon-name-part taxon-name-part-type="species" reg="andamanensis">andamanensis</tp:taxon-name-part></tp:taxon-name></italic> in having an all-black scutum, broad postsutural yellow lateral vittae, and dark lateral markings on abdominal segment IV, with no dark markings on the legs.</p><sec sec-type="Dacus longicornis form icariiformis" id="SECID0EFPBI"><title>
              <tp:taxon-name><tp:taxon-name-part taxon-name-part-type="genus" reg="Dacus">Dacus</tp:taxon-name-part> <tp:taxon-name-part taxon-name-part-type="species" reg="longicornis">longicornis</tp:taxon-name-part> <tp:taxon-name-part taxon-name-part-type="infraspecific-rank">form</tp:taxon-name-part> <tp:taxon-name-part taxon-name-part-type="form" reg="icariiformis">icariiformis</tp:taxon-name-part></tp:taxon-name>
            </title><p><italic><tp:taxon-name><tp:taxon-name-part taxon-name-part-type="genus" reg="Dacus">Dacus</tp:taxon-name-part> <tp:taxon-name-part taxon-name-part-type="species" reg="longicornis">longicornis</tp:taxon-name-part></tp:taxon-name></italic> Wiedemann is a widespread Southeast Asian species that is a minor pest: the larvae feed on <italic><tp:taxon-name><tp:taxon-name-part taxon-name-part-type="genus" reg="Luffa">Luffa</tp:taxon-name-part></tp:taxon-name></italic>, <italic><tp:taxon-name><tp:taxon-name-part taxon-name-part-type="genus" reg="Trichosanthes">Trichosanthes</tp:taxon-name-part></tp:taxon-name></italic> and some other <tp:taxon-name><tp:taxon-name-part taxon-name-part-type="family">Cucurbitaceae</tp:taxon-name-part></tp:taxon-name> (<xref ref-type="bibr" rid="B1">Allwood et al. 1999</xref>; Drew et al. 1998; <xref ref-type="bibr" rid="B13">Hardy and Adachi 1954</xref>). The morphology of <italic><tp:taxon-name><tp:taxon-name-part taxon-name-part-type="genus" reg="Dacus">D.</tp:taxon-name-part> <tp:taxon-name-part taxon-name-part-type="species" reg="longicornis">longicornis</tp:taxon-name-part></tp:taxon-name></italic> is most extensively treated by Drew et al. (1998), where many synonyms were established and the variability of the species was first documented. In particular, this was the first, and only, publication that noted two forms: “There are two forms of <italic><tp:taxon-name><tp:taxon-name-part taxon-name-part-type="genus" reg="Dacus">D.</tp:taxon-name-part> <tp:taxon-name-part taxon-name-part-type="species" reg="longicornis">longicornis</tp:taxon-name-part></tp:taxon-name></italic>, one with and one without a small medial postsutural vitta” (Drew 1998). However, this knowledge was not incorporated in subsequent publications, such as the <xref ref-type="bibr" rid="B6">Drew and Romig (2013)</xref> treatment of the Southeast Asian fauna, nor the accompanying <xref ref-type="bibr" rid="B7">Drew and Romig (2016)</xref> identification keys. We here provide the first figures of both forms (Figs <xref ref-type="fig" rid="F3">8–13</xref>). The postsutural medial vitta is absent in Bangladesh specimens (Figs <xref ref-type="fig" rid="F3">8</xref>, <xref ref-type="fig" rid="F3">9</xref>), but always present in Sulawesi specimens (Figs <xref ref-type="fig" rid="F3">10–13</xref>), although sometimes indistinct (Fig. <xref ref-type="fig" rid="F3">10</xref>). The dark markings on the anterior sides of the abdominal segments are more pronounced in Bangladesh specimens of <italic><tp:taxon-name><tp:taxon-name-part taxon-name-part-type="genus" reg="Dacus">D.</tp:taxon-name-part> <tp:taxon-name-part taxon-name-part-type="species" reg="longicornis">longicornis</tp:taxon-name-part></tp:taxon-name></italic>, and Bangladesh specimens have a dark band across the occiput, connecting the compound eyes. The variable presence or absence of a medial vitta is not known for any other <tp:taxon-name><tp:taxon-name-part taxon-name-part-type="subfamily">Dacinae</tp:taxon-name-part></tp:taxon-name> species, but with all data considered, we see no reason at present to establish this form as a new species. Both <abbrev xmlns:xlink="http://www.w3.org/1999/xlink" xlink:title="Cytochrome C Oxidase I" id="ABBRID0EETBI" xlink:type="simple">COI</abbrev> and <abbrev xmlns:xlink="http://www.w3.org/1999/xlink" xlink:title="Elongation Factor 1-alpha" id="ABBRID0EITBI" xlink:type="simple">EF1-alpha</abbrev> sequence data reveal some genetic substructure in <italic><tp:taxon-name><tp:taxon-name-part taxon-name-part-type="genus" reg="Dacus">D.</tp:taxon-name-part> <tp:taxon-name-part taxon-name-part-type="species" reg="longicornis">longicornis</tp:taxon-name-part></tp:taxon-name></italic>, but the structure differs between the two markers and does not match with the morphological forms (Figs <xref ref-type="fig" rid="F4">14</xref>, <xref ref-type="fig" rid="F4">15</xref>). <xref ref-type="bibr" rid="B6">Drew and Romig (2013)</xref> had studied the type material of <italic><tp:taxon-name><tp:taxon-name-part taxon-name-part-type="genus" reg="Dacus">D.</tp:taxon-name-part> <tp:taxon-name-part taxon-name-part-type="species" reg="icariiformis">icariiformis</tp:taxon-name-part></tp:taxon-name></italic> Enderlein, from India, and concluded that of the three type specimens –no holotype had been designated– the female was actually <italic><tp:taxon-name><tp:taxon-name-part taxon-name-part-type="genus" reg="Dacus">D.</tp:taxon-name-part> <tp:taxon-name-part taxon-name-part-type="species" reg="longicornis">longicornis</tp:taxon-name-part></tp:taxon-name></italic> and only the two males are now regarded as lectotype and paralectotype. This confusion indicates that it is difficult to distinguish <italic><tp:taxon-name><tp:taxon-name-part taxon-name-part-type="genus" reg="Dacus">D.</tp:taxon-name-part> <tp:taxon-name-part taxon-name-part-type="species" reg="longicornis">longicornis</tp:taxon-name-part></tp:taxon-name></italic> from <italic><tp:taxon-name><tp:taxon-name-part taxon-name-part-type="genus" reg="Dacus">D.</tp:taxon-name-part> <tp:taxon-name-part taxon-name-part-type="species" reg="icariiformis">icariiformis</tp:taxon-name-part></tp:taxon-name></italic>, and we here refer to the specimens of <italic><tp:taxon-name><tp:taxon-name-part taxon-name-part-type="genus" reg="Dacus">D.</tp:taxon-name-part> <tp:taxon-name-part taxon-name-part-type="species" reg="longicornis">longicornis</tp:taxon-name-part></tp:taxon-name></italic> with a medial vitta that are genetically indistinguishable as <tp:taxon-name><tp:taxon-name-part taxon-name-part-type="genus" reg="Dacus">D.</tp:taxon-name-part> <tp:taxon-name-part taxon-name-part-type="species" reg="longicornis">longicornis</tp:taxon-name-part> <tp:taxon-name-part taxon-name-part-type="infraspecific-rank">form</tp:taxon-name-part> <tp:taxon-name-part taxon-name-part-type="form" reg="icariiformis">icariiformis</tp:taxon-name-part></tp:taxon-name>. Because we did not study any type material, we refrain from synonymizing <italic><tp:taxon-name><tp:taxon-name-part taxon-name-part-type="genus" reg="Dacus">D.</tp:taxon-name-part> <tp:taxon-name-part taxon-name-part-type="species" reg="icariiformis">icariiformis</tp:taxon-name-part></tp:taxon-name></italic> with <italic><tp:taxon-name><tp:taxon-name-part taxon-name-part-type="genus" reg="Dacus">D.</tp:taxon-name-part> <tp:taxon-name-part taxon-name-part-type="species" reg="longicornis">longicornis</tp:taxon-name-part></tp:taxon-name></italic>. However, we note that there are no diagnostic characters indicated in the literature to distinguish <tp:taxon-name><tp:taxon-name-part taxon-name-part-type="genus" reg="Dacus">D.</tp:taxon-name-part> <tp:taxon-name-part taxon-name-part-type="species" reg="longicornis">longicornis</tp:taxon-name-part> <tp:taxon-name-part taxon-name-part-type="infraspecific-rank">form</tp:taxon-name-part> <tp:taxon-name-part taxon-name-part-type="form" reg="icariiformis">icariiformis</tp:taxon-name-part></tp:taxon-name> from <italic><tp:taxon-name><tp:taxon-name-part taxon-name-part-type="genus" reg="Dacus">D.</tp:taxon-name-part> <tp:taxon-name-part taxon-name-part-type="species" reg="icariiformis">icariiformis</tp:taxon-name-part></tp:taxon-name></italic>.</p><fig id="F3" position="float" orientation="portrait"><object-id xmlns:xlink="http://www.w3.org/1999/xlink" content-type="doi" xlink:type="simple">10.3897/zookeys.973.55327.figures8-13</object-id><object-id xmlns:xlink="http://www.w3.org/1999/xlink" content-type="zenodo_dep_id" xlink:type="simple">4083639</object-id><object-id xmlns:xlink="http://www.w3.org/1999/xlink" content-type="arpha" xlink:type="simple">55420D60-2D43-55BB-A42D-75A6B8380999</object-id><label>Figures 8–13.</label><caption><p>Two forms of <italic><tp:taxon-name><tp:taxon-name-part taxon-name-part-type="genus" reg="Dacus">Dacus</tp:taxon-name-part> <tp:taxon-name-part taxon-name-part-type="species" reg="longicornis">longicornis</tp:taxon-name-part></tp:taxon-name></italic><bold>8</bold><italic><tp:taxon-name><tp:taxon-name-part taxon-name-part-type="genus" reg="Dacus">D.</tp:taxon-name-part> <tp:taxon-name-part taxon-name-part-type="species" reg="longicornis">longicornis</tp:taxon-name-part></tp:taxon-name></italic> collected in Bangladesh, Pabna district, 30-ix-3-x-2013 Leg. M. A. Hossain <bold>9</bold><italic><tp:taxon-name><tp:taxon-name-part taxon-name-part-type="genus" reg="Dacus">D.</tp:taxon-name-part> <tp:taxon-name-part taxon-name-part-type="species" reg="longicornis">longicornis</tp:taxon-name-part></tp:taxon-name></italic> collected in Bangladesh, Maulvi Bazar Rainforest resort, Leg. L. Leblanc &amp; M. A. Hossain <bold>10</bold> specimen ms08424, collected in Sulawesi, with a faint medial postsutural yellow vitta <bold>11</bold> specimen ms08432, collected in Sulawesi <bold>12</bold> specimen ms08428, collected in Sulawesi <bold>13</bold> specimen ms08421, collected in Sulawesi.</p></caption><graphic xmlns:xlink="http://www.w3.org/1999/xlink" xlink:href="zookeys-973-103-g003.jpg" position="float" orientation="portrait" xlink:type="simple" id="oo_459902.jpg"><uri content-type="original_file" xlink:type="simple">https://binary.pensoft.net/fig/459902</uri></graphic></fig><fig id="F4" position="float" orientation="portrait"><object-id xmlns:xlink="http://www.w3.org/1999/xlink" content-type="doi" xlink:type="simple">10.3897/zookeys.973.55327.figures14-15</object-id><object-id xmlns:xlink="http://www.w3.org/1999/xlink" content-type="zenodo_dep_id" xlink:type="simple">4083641</object-id><object-id xmlns:xlink="http://www.w3.org/1999/xlink" content-type="arpha" xlink:type="simple">EC1D3E77-0CCA-5F89-8DCF-52178787DC71</object-id><label>Figures 14, 15.</label><caption><p>Maximum Likelihood trees based on <abbrev xmlns:xlink="http://www.w3.org/1999/xlink" xlink:title="Cytochrome C Oxidase I" id="ABBRID0E6ZBI" xlink:type="simple">COI</abbrev> (<bold>14</bold>) and <abbrev xmlns:xlink="http://www.w3.org/1999/xlink" xlink:title="Elongation Factor 1-alpha" id="ABBRID0EF1BI" xlink:type="simple">EF1-alpha</abbrev> (<bold>15</bold>) DNA sequence data for <italic><tp:taxon-name><tp:taxon-name-part taxon-name-part-type="genus" reg="Dacus">Dacus</tp:taxon-name-part> <tp:taxon-name-part taxon-name-part-type="species" reg="longicornis">longicornis</tp:taxon-name-part></tp:taxon-name></italic>, with <italic><tp:taxon-name><tp:taxon-name-part taxon-name-part-type="genus" reg="Dacus">D.</tp:taxon-name-part> <tp:taxon-name-part taxon-name-part-type="species" reg="pullescens">pullescens</tp:taxon-name-part></tp:taxon-name></italic> Munro and <italic><tp:taxon-name><tp:taxon-name-part taxon-name-part-type="genus" reg="Dacus">D.</tp:taxon-name-part> <tp:taxon-name-part taxon-name-part-type="species" reg="vertebratus">vertebratus</tp:taxon-name-part></tp:taxon-name></italic> Bezzi as outgroups. Branch support values are rapid bootstrap values and approximate-likelihood ratio test values, scale bar indicates substitutions per site. Full details on the samples can be found in BOLD dataset DOI: <ext-link xmlns:xlink="http://www.w3.org/1999/xlink" xlink:type="simple" ext-link-type="doi" xlink:href="10.5883/DS-DACSU">http://dx.doi.org/10.5883/DS-DACSU</ext-link>.</p></caption><graphic xmlns:xlink="http://www.w3.org/1999/xlink" xlink:href="zookeys-973-103-g004.jpg" position="float" orientation="portrait" xlink:type="simple" id="oo_459903.jpg"><uri content-type="original_file" xlink:type="simple">https://binary.pensoft.net/fig/459903</uri></graphic></fig></sec><sec sec-type="Sulawesi Bactrocera melastomatos" id="SECID0EW2BI"><title>Sulawesi <italic><tp:taxon-name><tp:taxon-name-part taxon-name-part-type="genus" reg="Bactrocera">Bactrocera</tp:taxon-name-part> <tp:taxon-name-part taxon-name-part-type="species" reg="melastomatos">melastomatos</tp:taxon-name-part></tp:taxon-name></italic></title><p>We collected more than 300 specimens with a uniform morphotype that are tentatively included in the checklist as <italic><tp:taxon-name><tp:taxon-name-part taxon-name-part-type="genus" reg="Bactrocera">B.</tp:taxon-name-part> <tp:taxon-name-part taxon-name-part-type="species" reg="melastomatos">melastomatos</tp:taxon-name-part></tp:taxon-name></italic> (Table <xref ref-type="table" rid="T1">1</xref>, Suppl. material <xref ref-type="supplementary-material" rid="S1">1</xref>: Table S1, Figs <xref ref-type="fig" rid="F5">16–19</xref>). We sequenced <abbrev xmlns:xlink="http://www.w3.org/1999/xlink" xlink:title="Cytochrome C Oxidase I" id="ABBRID0E53BI" xlink:type="simple">COI</abbrev> and <abbrev xmlns:xlink="http://www.w3.org/1999/xlink" xlink:title="Elongation Factor 1-alpha" id="ABBRID0EC4BI" xlink:type="simple">EF1-alpha</abbrev> fragments for multiple specimens: they are genetically indistinguishable from specimens morphologically identified as <italic><tp:taxon-name><tp:taxon-name-part taxon-name-part-type="genus" reg="Bactrocera">B.</tp:taxon-name-part> <tp:taxon-name-part taxon-name-part-type="species" reg="rubigina">rubigina</tp:taxon-name-part></tp:taxon-name></italic> (Wang &amp; Zhao, 1989), <italic><tp:taxon-name><tp:taxon-name-part taxon-name-part-type="genus" reg="Bactrocera">B.</tp:taxon-name-part> <tp:taxon-name-part taxon-name-part-type="species" reg="melastomatos">melastomatos</tp:taxon-name-part></tp:taxon-name></italic> and <italic><tp:taxon-name><tp:taxon-name-part taxon-name-part-type="genus" reg="Bactrocera">B.</tp:taxon-name-part> <tp:taxon-name-part taxon-name-part-type="species" reg="osbeckiae">osbeckiae</tp:taxon-name-part></tp:taxon-name></italic> Drew &amp; Hancock, 1994 in both markers (Figs <xref ref-type="fig" rid="F6">20</xref>, <xref ref-type="fig" rid="F6">21</xref>). Morphologically, the specimens from Sulawesi are an imperfect fit for all three genetically suggested candidate species. Instead, they are more similar to the sympatric <italic><tp:taxon-name><tp:taxon-name-part taxon-name-part-type="genus" reg="Bactrocera">B.</tp:taxon-name-part> <tp:taxon-name-part taxon-name-part-type="species" reg="usitata">usitata</tp:taxon-name-part></tp:taxon-name></italic> Drew &amp; Hancock, 1994 (Figs <xref ref-type="fig" rid="F5">16–19</xref>), but <italic><tp:taxon-name><tp:taxon-name-part taxon-name-part-type="genus" reg="Bactrocera">B.</tp:taxon-name-part> <tp:taxon-name-part taxon-name-part-type="species" reg="usitata">usitata</tp:taxon-name-part></tp:taxon-name></italic> has a medial black line across abdominal segments III–V, forming the typical <italic><tp:taxon-name><tp:taxon-name-part taxon-name-part-type="genus" reg="Bactrocera">Bactrocera</tp:taxon-name-part></tp:taxon-name></italic> black ‘T’, which is never present in Sulawesi <italic><tp:taxon-name><tp:taxon-name-part taxon-name-part-type="genus" reg="Bactrocera">B.</tp:taxon-name-part> <tp:taxon-name-part taxon-name-part-type="species" reg="melastomatos">melastomatos</tp:taxon-name-part></tp:taxon-name></italic>. The costal band of <italic><tp:taxon-name><tp:taxon-name-part taxon-name-part-type="genus" reg="Bactrocera">B.</tp:taxon-name-part> <tp:taxon-name-part taxon-name-part-type="species" reg="usitata">usitata</tp:taxon-name-part></tp:taxon-name></italic> and <italic><tp:taxon-name><tp:taxon-name-part taxon-name-part-type="genus" reg="Bactrocera">B.</tp:taxon-name-part> <tp:taxon-name-part taxon-name-part-type="species" reg="melastomatos">melastomatos</tp:taxon-name-part></tp:taxon-name></italic>, including the Sulawesi specimens, extends to vein R<sub>4+5</sub>, a character also shared with the southern Vietnam form of <italic><tp:taxon-name><tp:taxon-name-part taxon-name-part-type="genus" reg="Bactrocera">B.</tp:taxon-name-part> <tp:taxon-name-part taxon-name-part-type="species" reg="rubigina">rubigina</tp:taxon-name-part></tp:taxon-name></italic> (<xref ref-type="bibr" rid="B6">Drew and Romig 2013</xref>). In the Drew &amp; Romig (<xref ref-type="bibr" rid="B7">Drew and Romig 2016</xref>) identification keys, the absence of a black ‘T’ shape on the abdomen will lead to <italic><tp:taxon-name><tp:taxon-name-part taxon-name-part-type="genus" reg="Batrocera">Batrocera</tp:taxon-name-part> <tp:taxon-name-part taxon-name-part-type="species" reg="latifrons">latifrons</tp:taxon-name-part></tp:taxon-name></italic>, but that species is not attracted to cue lure, and has parallel yellow lateral postsutural vittae, which are strongly tapering, almost triangular, in Sulawesi <italic><tp:taxon-name><tp:taxon-name-part taxon-name-part-type="genus" reg="Bactrocera">B.</tp:taxon-name-part> <tp:taxon-name-part taxon-name-part-type="species" reg="melastomatos">melastomatos</tp:taxon-name-part></tp:taxon-name></italic>. Because there is no genetic support at present to describe this taxon as a separate species, we interpret the morphology of Sulawesi specimens as regional variation and leave their designation as <italic><tp:taxon-name><tp:taxon-name-part taxon-name-part-type="genus" reg="Bactrocera">B.</tp:taxon-name-part> <tp:taxon-name-part taxon-name-part-type="species" reg="melastomatos">melastomatos</tp:taxon-name-part></tp:taxon-name></italic> until more (genomic) data becomes available. Rearing specimens from host fruit would present important ecological data; the currently recorded hosts for this group are all <tp:taxon-name><tp:taxon-name-part taxon-name-part-type="family">Melastomataceae</tp:taxon-name-part></tp:taxon-name> or <tp:taxon-name><tp:taxon-name-part taxon-name-part-type="family">Lauraceae</tp:taxon-name-part></tp:taxon-name> (<xref ref-type="bibr" rid="B19">Liang et al. 1993</xref>; <xref ref-type="bibr" rid="B1">Allwood et al. 1999</xref>).</p><fig id="F5" position="float" orientation="portrait"><object-id xmlns:xlink="http://www.w3.org/1999/xlink" content-type="doi" xlink:type="simple">10.3897/zookeys.973.55327.figures16-19</object-id><object-id xmlns:xlink="http://www.w3.org/1999/xlink" content-type="zenodo_dep_id" xlink:type="simple">4083645</object-id><object-id xmlns:xlink="http://www.w3.org/1999/xlink" content-type="arpha" xlink:type="simple">80E3D66D-7519-52ED-8B52-262AD1A9BFD6</object-id><label>Figures 16–19.</label><caption><p>Sulawesi <italic><tp:taxon-name><tp:taxon-name-part taxon-name-part-type="genus" reg="Bactrocera">Bactrocera</tp:taxon-name-part> <tp:taxon-name-part taxon-name-part-type="species" reg="melastomatos">melastomatos</tp:taxon-name-part></tp:taxon-name></italic> resemble sympatric <italic><tp:taxon-name><tp:taxon-name-part taxon-name-part-type="genus" reg="Bactrocera">Bactrocera</tp:taxon-name-part> <tp:taxon-name-part taxon-name-part-type="species" reg="usitata">usitata</tp:taxon-name-part></tp:taxon-name></italic><bold>16</bold> specimen ms09144 <italic><tp:taxon-name><tp:taxon-name-part taxon-name-part-type="genus" reg="Bactrocera">B.</tp:taxon-name-part> <tp:taxon-name-part taxon-name-part-type="species" reg="usitata">usitata</tp:taxon-name-part></tp:taxon-name></italic>, dorsal view <bold>17</bold> close up of abdomen of ms09144 <bold>18</bold> specimen ms08838 <italic><tp:taxon-name><tp:taxon-name-part taxon-name-part-type="genus" reg="Bactrocera">B.</tp:taxon-name-part> <tp:taxon-name-part taxon-name-part-type="species" reg="melastomatos">melastomatos</tp:taxon-name-part></tp:taxon-name></italic>, dorsal view <bold>19</bold> close up of abdomen of ms08838.</p></caption><graphic xmlns:xlink="http://www.w3.org/1999/xlink" xlink:href="zookeys-973-103-g005.jpg" position="float" orientation="portrait" xlink:type="simple" id="oo_459904.jpg"><uri content-type="original_file" xlink:type="simple">https://binary.pensoft.net/fig/459904</uri></graphic></fig><fig id="F6" position="float" orientation="portrait"><object-id xmlns:xlink="http://www.w3.org/1999/xlink" content-type="doi" xlink:type="simple">10.3897/zookeys.973.55327.figures20-21</object-id><object-id xmlns:xlink="http://www.w3.org/1999/xlink" content-type="zenodo_dep_id" xlink:type="simple">4083647</object-id><object-id xmlns:xlink="http://www.w3.org/1999/xlink" content-type="arpha" xlink:type="simple">86E43225-3281-5040-8B17-E8C0BD7C3B5E</object-id><label>Figures 20, 21.</label><caption><p>Maximum Likelihood trees based on <abbrev xmlns:xlink="http://www.w3.org/1999/xlink" xlink:title="Cytochrome C Oxidase I" id="ABBRID0ECFCI" xlink:type="simple">COI</abbrev> (<bold>20</bold>) and <abbrev xmlns:xlink="http://www.w3.org/1999/xlink" xlink:title="Elongation Factor 1-alpha" id="ABBRID0EIFCI" xlink:type="simple">EF1-alpha</abbrev> (<bold>21</bold>) DNA sequence data for <italic><tp:taxon-name><tp:taxon-name-part taxon-name-part-type="genus" reg="Bactrocera">Bactrocera</tp:taxon-name-part> <tp:taxon-name-part taxon-name-part-type="species" reg="melastomatos">melastomatos</tp:taxon-name-part></tp:taxon-name></italic> and allied species, using <italic><tp:taxon-name><tp:taxon-name-part taxon-name-part-type="genus" reg="Bactrocera">B.</tp:taxon-name-part> <tp:taxon-name-part taxon-name-part-type="species" reg="lombokensis">lombokensis</tp:taxon-name-part></tp:taxon-name></italic> Drew &amp; Hancock and <italic><tp:taxon-name><tp:taxon-name-part taxon-name-part-type="genus" reg="Bactrocera">B.</tp:taxon-name-part> <tp:taxon-name-part taxon-name-part-type="species" reg="digressa">digressa</tp:taxon-name-part></tp:taxon-name></italic> Radhakrishnan as outgroup. Branch support values are rapid bootstrap values and approximate-likelihood ratio test values, scale bar indicates substitutions per site. Full details on the samples can be found in BOLD dataset DOI: <ext-link xmlns:xlink="http://www.w3.org/1999/xlink" xlink:type="simple" ext-link-type="doi" xlink:href="10.5883/DS-DACSU">http://dx.doi.org/10.5883/DS-DACSU</ext-link>.</p></caption><graphic xmlns:xlink="http://www.w3.org/1999/xlink" xlink:href="zookeys-973-103-g006.jpg" position="float" orientation="portrait" xlink:type="simple" id="oo_459905.jpg"><uri content-type="original_file" xlink:type="simple">https://binary.pensoft.net/fig/459905</uri></graphic></fig></sec><sec sec-type="Bactrocera carambolae Drew &amp; Hancock, 1994" id="SECID0EZGCI"><title><italic><tp:taxon-name><tp:taxon-name-part taxon-name-part-type="genus" reg="Bactrocera">Bactrocera</tp:taxon-name-part> <tp:taxon-name-part taxon-name-part-type="species" reg="carambolae">carambolae</tp:taxon-name-part></tp:taxon-name></italic> Drew &amp; Hancock, 1994</title><p>We collected two specimens of <italic><tp:taxon-name><tp:taxon-name-part taxon-name-part-type="genus" reg="Bactrocera">Bactrocera</tp:taxon-name-part> <tp:taxon-name-part taxon-name-part-type="species" reg="carambolae">carambolae</tp:taxon-name-part></tp:taxon-name></italic>, both at the Insitu locality, which represent the first records for Sulawesi (Figs <xref ref-type="fig" rid="F7">22–25</xref>). The morphology of the collected specimens is consistent with the description (<xref ref-type="bibr" rid="B4">Drew and Hancock 1994</xref>). However, because <italic><tp:taxon-name><tp:taxon-name-part taxon-name-part-type="genus" reg="Bactrocera">B.</tp:taxon-name-part> <tp:taxon-name-part taxon-name-part-type="species" reg="carambolae">carambolae</tp:taxon-name-part></tp:taxon-name></italic> is morphologically very similar to <italic><tp:taxon-name><tp:taxon-name-part taxon-name-part-type="genus" reg="Bactrocera">B.</tp:taxon-name-part> <tp:taxon-name-part taxon-name-part-type="species" reg="dorsalis">dorsalis</tp:taxon-name-part></tp:taxon-name></italic> and they have intermingled mitochondrial DNA (<xref ref-type="bibr" rid="B24">San Jose et al. 2018b</xref>), we confirmed the identification with <abbrev xmlns:xlink="http://www.w3.org/1999/xlink" xlink:title="Elongation Factor 1-alpha" id="ABBRID0EYICI" xlink:type="simple">EF1-alpha</abbrev> DNA sequences. <abbrev xmlns:xlink="http://www.w3.org/1999/xlink" xlink:title="Elongation Factor 1-alpha" id="ABBRID0E3ICI" xlink:type="simple">EF1-alpha</abbrev> is diagnostic for this species pair based on five positions (see also <xref ref-type="bibr" rid="B18">Leblanc et al. 2019</xref>). <italic><tp:taxon-name><tp:taxon-name-part taxon-name-part-type="genus" reg="Bactrocera">Bactrocera</tp:taxon-name-part> <tp:taxon-name-part taxon-name-part-type="species" reg="carambolae">carambolae</tp:taxon-name-part></tp:taxon-name></italic> was already known from Java and Borneo (<xref ref-type="bibr" rid="B29">Vargas et al. 2015</xref>), so its presence in Sulawesi could be through natural dispersal, and it may have been missed during previous surveys. Alternatively, it could have been introduced through fruit transport, as it is a pest species on commercial fruit. Its natural distribution includes Vietnam, Laos, Cambodia, Thailand, Malaysia, and Indonesia (Java and Kalimantan), and it was recently reported in Bangladesh (<xref ref-type="bibr" rid="B18">Leblanc et al. 2019</xref>). In addition, it is highly invasive in agricultural areas in the Guianas in South America, where it is the only representative of <tp:taxon-name><tp:taxon-name-part taxon-name-part-type="tribe">Dacini</tp:taxon-name-part></tp:taxon-name>.</p><fig id="F7" position="float" orientation="portrait"><object-id xmlns:xlink="http://www.w3.org/1999/xlink" content-type="doi" xlink:type="simple">10.3897/zookeys.973.55327.figures22-25</object-id><object-id xmlns:xlink="http://www.w3.org/1999/xlink" content-type="zenodo_dep_id" xlink:type="simple">4083649</object-id><object-id xmlns:xlink="http://www.w3.org/1999/xlink" content-type="arpha" xlink:type="simple">0E4B9EFB-7A7E-5F4E-A5CC-ED3515919777</object-id><label>Figures 22–25.</label><caption><p>The two specimens of <italic><tp:taxon-name><tp:taxon-name-part taxon-name-part-type="genus" reg="Bactrocera">Bactrocera</tp:taxon-name-part> <tp:taxon-name-part taxon-name-part-type="species" reg="carambolae">carambolae</tp:taxon-name-part></tp:taxon-name></italic> that represent the first records for Sulawesi, photographed in ethanol (wings were removed) <bold>22</bold> dorsal view of specimen ms08439 <bold>23</bold> lateral view of specimens ms08439 <bold>24</bold> dorsal view of specimen ms10710 <bold>25</bold> lateral view of specimen ms10710. Both specimens have the typical rectangular black mark on the lateral sides of the fourth abdominal segment, but lack the black mark on the fore femur, which can further help to distinguish <italic><tp:taxon-name><tp:taxon-name-part taxon-name-part-type="genus" reg="Bactrocera">B.</tp:taxon-name-part> <tp:taxon-name-part taxon-name-part-type="species" reg="carambolae">carambolae</tp:taxon-name-part></tp:taxon-name></italic> from <italic><tp:taxon-name><tp:taxon-name-part taxon-name-part-type="genus" reg="Bactrocera">B.</tp:taxon-name-part> <tp:taxon-name-part taxon-name-part-type="species" reg="dorsalis">dorsalis</tp:taxon-name-part></tp:taxon-name></italic>.</p></caption><graphic xmlns:xlink="http://www.w3.org/1999/xlink" xlink:href="zookeys-973-103-g007.jpg" position="float" orientation="portrait" xlink:type="simple" id="oo_459906.jpg"><uri content-type="original_file" xlink:type="simple">https://binary.pensoft.net/fig/459906</uri></graphic></fig></sec><sec sec-type="Dacus pullus (Hardy 1982)" id="SECID0ESLCI"><title><italic><tp:taxon-name><tp:taxon-name-part taxon-name-part-type="genus" reg="Dacus">Dacus</tp:taxon-name-part> <tp:taxon-name-part taxon-name-part-type="species" reg="pullus">pullus</tp:taxon-name-part></tp:taxon-name></italic> (<xref ref-type="bibr" rid="B12">Hardy 1982</xref>)</title><p>We record specimen ms09122 as a representative of <italic><tp:taxon-name><tp:taxon-name-part taxon-name-part-type="genus" reg="Dacus">Dacus</tp:taxon-name-part> <tp:taxon-name-part taxon-name-part-type="species" reg="pullus">pullus</tp:taxon-name-part></tp:taxon-name></italic> (Figs <xref ref-type="fig" rid="F8">26–31</xref>), although the wing markings are somewhat incongruent with the description and illustration of the only known other specimen of this species. The original species description states: “Costal band broad extending through upper half of cell Rs for its entire distance and expanded in apical portion to fill entire wing apex below upper edge of cell 2<sup>nd</sup> M2” (<xref ref-type="bibr" rid="B12">Hardy 1982</xref>). However, the illustration does not depict an expansion in the apical portion. <xref ref-type="bibr" rid="B6">Drew and Romig (2013)</xref> also illustrated the holotype, again not showing a significant apical expansion of the costal band. The costal band of specimen ms09122 is mostly confined by vein R<sub>4+5</sub>, although there is infuscation of crossvein r-m, and distally expands to cross vein M. We opt to err on the side of caution and interpret this as intraspecific variation, and do not describe this specimen as a separate species, also considering the limited availability of material and the fact that both specimens were collected in Sulawesi.</p><fig id="F8" position="float" orientation="portrait"><object-id xmlns:xlink="http://www.w3.org/1999/xlink" content-type="doi" xlink:type="simple">10.3897/zookeys.973.55327.figures26-31</object-id><object-id xmlns:xlink="http://www.w3.org/1999/xlink" content-type="zenodo_dep_id" xlink:type="simple">4083651</object-id><object-id xmlns:xlink="http://www.w3.org/1999/xlink" content-type="arpha" xlink:type="simple">EED079D3-4D72-53C8-8EBC-DB43B92F4E7A</object-id><label>Figures 26–31.</label><caption><p><italic><tp:taxon-name><tp:taxon-name-part taxon-name-part-type="genus" reg="Dacus">Dacus</tp:taxon-name-part> <tp:taxon-name-part taxon-name-part-type="species" reg="pullus">pullus</tp:taxon-name-part></tp:taxon-name></italic><bold>26</bold> dorsal view <bold>27</bold> frontal view of the face <bold>28</bold> lateral view <bold>29</bold> posterior view of the abdomen showing the ceromae <bold>30</bold> dissected wing <bold>31</bold> lateral close-up of the genitalia.</p></caption><graphic xmlns:xlink="http://www.w3.org/1999/xlink" xlink:href="zookeys-973-103-g008.jpg" position="float" orientation="portrait" xlink:type="simple" id="oo_459907.jpg"><uri content-type="original_file" xlink:type="simple">https://binary.pensoft.net/fig/459907</uri></graphic></fig></sec></tp:treatment-sec><tp:treatment-sec><!--Section generated to contain objects referenced in tp:taxon-treatment.--><table-wrap id="T1" position="float" orientation="portrait"><label>Table 1.</label><caption><p>Checklist of <tp:taxon-name><tp:taxon-name-part taxon-name-part-type="tribe">Dacini</tp:taxon-name-part></tp:taxon-name> in Sulawesi.</p></caption><table id="TID0E2QAG" rules="all"><tbody><tr><th rowspan="1" colspan="1">Species</th><th rowspan="1" colspan="1">Sulawesi record</th><th rowspan="1" colspan="1">Male lure</th><th rowspan="1" colspan="1">Insitu</th><th rowspan="1" colspan="1">MCRC Tarengge</th><th rowspan="1" colspan="1">Arni Field</th><th rowspan="1" colspan="1">Manado</th><th rowspan="1" colspan="1">Biogeographic affinity</th></tr><tr><td rowspan="1" colspan="1"><italic><tp:taxon-name><tp:taxon-name-part taxon-name-part-type="genus" reg="Bactrocera">B.</tp:taxon-name-part> <tp:taxon-name-part taxon-name-part-type="species" reg="abbreviata">abbreviata</tp:taxon-name-part></tp:taxon-name></italic> (Hardy, 1974)</td><td rowspan="1" colspan="1">This study</td><td rowspan="1" colspan="1">
                <abbrev xmlns:xlink="http://www.w3.org/1999/xlink" xlink:title="zingerone" id="ABBRID0EMHAE" xlink:type="simple">ZN</abbrev>
              </td><td rowspan="1" colspan="1">x</td><td rowspan="1" colspan="1"/><td rowspan="1" colspan="1">x</td><td rowspan="1" colspan="1"/><td rowspan="1" colspan="1">Sunda</td></tr><tr><td rowspan="1" colspan="1"><italic><tp:taxon-name><tp:taxon-name-part taxon-name-part-type="genus" reg="Bactrocera">B.</tp:taxon-name-part> <tp:taxon-name-part taxon-name-part-type="species" reg="affinibancroftii">affinibancroftii</tp:taxon-name-part></tp:taxon-name></italic> Drew &amp; Romig, 2013</td><td rowspan="1" colspan="1">
                <xref ref-type="bibr" rid="B6">Drew and Romig 2013</xref>
              </td><td rowspan="1" colspan="1">
                <abbrev xmlns:xlink="http://www.w3.org/1999/xlink" xlink:title="methyl eugenol" id="ABBRID0E2IAE" xlink:type="simple">ME</abbrev>
              </td><td rowspan="1" colspan="1"/><td rowspan="1" colspan="1"/><td rowspan="1" colspan="1"/><td rowspan="1" colspan="1"/><td rowspan="1" colspan="1">Sulawesi endemic</td></tr><tr><td rowspan="1" colspan="1"><italic><tp:taxon-name><tp:taxon-name-part taxon-name-part-type="genus" reg="Bactrocera">B.</tp:taxon-name-part> <tp:taxon-name-part taxon-name-part-type="species" reg="affinidorsalis">affinidorsalis</tp:taxon-name-part></tp:taxon-name></italic> (Hardy, 1982)</td><td rowspan="1" colspan="1">
                <xref ref-type="bibr" rid="B12">Hardy 1982</xref>
              </td><td rowspan="1" colspan="1">
                <abbrev xmlns:xlink="http://www.w3.org/1999/xlink" xlink:title="cue lure" id="ABBRID0EKKAE" xlink:type="simple">CL</abbrev>
              </td><td rowspan="1" colspan="1"/><td rowspan="1" colspan="1"/><td rowspan="1" colspan="1"/><td rowspan="1" colspan="1"/><td rowspan="1" colspan="1">Sunda</td></tr><tr><td rowspan="1" colspan="1"><italic><tp:taxon-name><tp:taxon-name-part taxon-name-part-type="genus" reg="Bactrocera">B.</tp:taxon-name-part> <tp:taxon-name-part taxon-name-part-type="species" reg="albistrigata">albistrigata</tp:taxon-name-part></tp:taxon-name></italic> de Meijere, 1911</td><td rowspan="1" colspan="1">
                <xref ref-type="bibr" rid="B6">Drew and Romig 2013</xref>
              </td><td rowspan="1" colspan="1">
                <abbrev xmlns:xlink="http://www.w3.org/1999/xlink" xlink:title="cue lure" id="ABBRID0EZLAE" xlink:type="simple">CL</abbrev>
              </td><td rowspan="1" colspan="1">x</td><td rowspan="1" colspan="1">x</td><td rowspan="1" colspan="1">x</td><td rowspan="1" colspan="1">x</td><td rowspan="1" colspan="1">Sunda</td></tr><tr><td rowspan="1" colspan="1"><italic><tp:taxon-name><tp:taxon-name-part taxon-name-part-type="genus" reg="Bactrocera">B.</tp:taxon-name-part> <tp:taxon-name-part taxon-name-part-type="species" reg="beckerae">beckerae</tp:taxon-name-part></tp:taxon-name></italic> (Hardy, 1982)</td><td rowspan="1" colspan="1">
                <xref ref-type="bibr" rid="B12">Hardy 1982</xref>
              </td><td rowspan="1" colspan="1">
                <abbrev xmlns:xlink="http://www.w3.org/1999/xlink" xlink:title="cue lure" id="ABBRID0EINAE" xlink:type="simple">CL</abbrev>
              </td><td rowspan="1" colspan="1"/><td rowspan="1" colspan="1"/><td rowspan="1" colspan="1"/><td rowspan="1" colspan="1"/><td rowspan="1" colspan="1">Sulawesi endemic</td></tr><tr><td rowspan="1" colspan="1"><italic><tp:taxon-name><tp:taxon-name-part taxon-name-part-type="genus" reg="Bactrocera">B.</tp:taxon-name-part> <tp:taxon-name-part taxon-name-part-type="species" reg="bifasciata">bifasciata</tp:taxon-name-part></tp:taxon-name></italic> (Hardy, 1982)</td><td rowspan="1" colspan="1">
                <xref ref-type="bibr" rid="B12">Hardy 1982</xref>
              </td><td rowspan="1" colspan="1">
                <abbrev xmlns:xlink="http://www.w3.org/1999/xlink" xlink:title="cue lure" id="ABBRID0EXOAE" xlink:type="simple">CL</abbrev>
              </td><td rowspan="1" colspan="1"/><td rowspan="1" colspan="1"/><td rowspan="1" colspan="1"/><td rowspan="1" colspan="1"/><td rowspan="1" colspan="1">Wallacea</td></tr><tr><td rowspan="1" colspan="1"><italic><tp:taxon-name><tp:taxon-name-part taxon-name-part-type="genus" reg="Bactrocera">B.</tp:taxon-name-part> <tp:taxon-name-part taxon-name-part-type="species" reg="bitungiae">bitungiae</tp:taxon-name-part></tp:taxon-name></italic> Drew &amp; Romig, 2013</td><td rowspan="1" colspan="1">
                <xref ref-type="bibr" rid="B6">Drew and Romig 2013</xref>
              </td><td rowspan="1" colspan="1">
                <abbrev xmlns:xlink="http://www.w3.org/1999/xlink" xlink:title="cue lure" id="ABBRID0EGQAE" xlink:type="simple">CL</abbrev>
              </td><td rowspan="1" colspan="1"/><td rowspan="1" colspan="1"/><td rowspan="1" colspan="1"/><td rowspan="1" colspan="1"/><td rowspan="1" colspan="1">Sulawesi endemic</td></tr><tr><td rowspan="1" colspan="1"><italic><tp:taxon-name><tp:taxon-name-part taxon-name-part-type="genus" reg="Bactrocera">B.</tp:taxon-name-part> <tp:taxon-name-part taxon-name-part-type="species" reg="carambolae">carambolae</tp:taxon-name-part></tp:taxon-name></italic> Drew &amp; Hancock, 1994</td><td rowspan="1" colspan="1">This study</td><td rowspan="1" colspan="1">
                <abbrev xmlns:xlink="http://www.w3.org/1999/xlink" xlink:title="methyl eugenol" id="ABBRID0EQRAE" xlink:type="simple">ME</abbrev>
              </td><td rowspan="1" colspan="1">x</td><td rowspan="1" colspan="1"/><td rowspan="1" colspan="1"/><td rowspan="1" colspan="1"/><td rowspan="1" colspan="1">Sunda</td></tr><tr><td rowspan="1" colspan="1"><italic><tp:taxon-name><tp:taxon-name-part taxon-name-part-type="genus" reg="Bactrocera">B.</tp:taxon-name-part> <tp:taxon-name-part taxon-name-part-type="species" reg="careofascia">careofascia</tp:taxon-name-part></tp:taxon-name></italic> Drew &amp; Romig, 2013</td><td rowspan="1" colspan="1">
                <xref ref-type="bibr" rid="B6">Drew and Romig 2013</xref>
              </td><td rowspan="1" colspan="1">
                <abbrev xmlns:xlink="http://www.w3.org/1999/xlink" xlink:title="cue lure" id="ABBRID0E6SAE" xlink:type="simple">CL</abbrev>
              </td><td rowspan="1" colspan="1"/><td rowspan="1" colspan="1"/><td rowspan="1" colspan="1"/><td rowspan="1" colspan="1"/><td rowspan="1" colspan="1">Sulawesi endemic</td></tr><tr><td rowspan="1" colspan="1"><italic><tp:taxon-name><tp:taxon-name-part taxon-name-part-type="genus" reg="Bactrocera">B.</tp:taxon-name-part> <tp:taxon-name-part taxon-name-part-type="species" reg="commensurata">commensurata</tp:taxon-name-part></tp:taxon-name></italic> Drew &amp; Romig, 2013</td><td rowspan="1" colspan="1">This study</td><td rowspan="1" colspan="1">
                <abbrev xmlns:xlink="http://www.w3.org/1999/xlink" xlink:title="methyl eugenol" id="ABBRID0EJUAE" xlink:type="simple">ME</abbrev>
              </td><td rowspan="1" colspan="1">x</td><td rowspan="1" colspan="1">x</td><td rowspan="1" colspan="1">x</td><td rowspan="1" colspan="1"/><td rowspan="1" colspan="1">Sunda</td></tr><tr><td rowspan="1" colspan="1"><italic><tp:taxon-name><tp:taxon-name-part taxon-name-part-type="genus" reg="Bactrocera">B.</tp:taxon-name-part> <tp:taxon-name-part taxon-name-part-type="species" reg="curvosterna">curvosterna</tp:taxon-name-part></tp:taxon-name></italic> Drew &amp; Romig, 2013</td><td rowspan="1" colspan="1">
                <xref ref-type="bibr" rid="B6">Drew and Romig 2013</xref>
              </td><td rowspan="1" colspan="1">
                <abbrev xmlns:xlink="http://www.w3.org/1999/xlink" xlink:title="cue lure" id="ABBRID0EYVAE" xlink:type="simple">CL</abbrev>
              </td><td rowspan="1" colspan="1"/><td rowspan="1" colspan="1"/><td rowspan="1" colspan="1"/><td rowspan="1" colspan="1"/><td rowspan="1" colspan="1">Sulawesi endemic</td></tr><tr><td rowspan="1" colspan="1"><italic><tp:taxon-name><tp:taxon-name-part taxon-name-part-type="genus" reg="Bactrocera">B.</tp:taxon-name-part> <tp:taxon-name-part taxon-name-part-type="species" reg="dispar">dispar</tp:taxon-name-part></tp:taxon-name></italic> (Hardy, 1982)</td><td rowspan="1" colspan="1">
                <xref ref-type="bibr" rid="B12">Hardy 1982</xref>
              </td><td rowspan="1" colspan="1">–</td><td rowspan="1" colspan="1"/><td rowspan="1" colspan="1"/><td rowspan="1" colspan="1"/><td rowspan="1" colspan="1"/><td rowspan="1" colspan="1">Sulawesi endemic</td></tr><tr><td rowspan="1" colspan="1"><italic><tp:taxon-name><tp:taxon-name-part taxon-name-part-type="genus" reg="Bactrocera">B.</tp:taxon-name-part> <tp:taxon-name-part taxon-name-part-type="species" reg="dorsalis">dorsalis</tp:taxon-name-part></tp:taxon-name></italic> (Hendel, 1912)</td><td rowspan="1" colspan="1">
                <xref ref-type="bibr" rid="B6">Drew and Romig 2013</xref>
              </td><td rowspan="1" colspan="1">
                <abbrev xmlns:xlink="http://www.w3.org/1999/xlink" xlink:title="methyl eugenol" id="ABBRID0ERYAE" xlink:type="simple">ME</abbrev>
              </td><td rowspan="1" colspan="1">x</td><td rowspan="1" colspan="1">x</td><td rowspan="1" colspan="1">x</td><td rowspan="1" colspan="1">x</td><td rowspan="1" colspan="1">Sunda</td></tr><tr><td rowspan="1" colspan="1"><italic><tp:taxon-name><tp:taxon-name-part taxon-name-part-type="genus" reg="Bactrocera">B.</tp:taxon-name-part> <tp:taxon-name-part taxon-name-part-type="species" reg="elongata">elongata</tp:taxon-name-part></tp:taxon-name></italic> Drew &amp; Romig, 2013</td><td rowspan="1" colspan="1">
                <xref ref-type="bibr" rid="B6">Drew and Romig 2013</xref>
              </td><td rowspan="1" colspan="1">
                <abbrev xmlns:xlink="http://www.w3.org/1999/xlink" xlink:title="cue lure" id="ABBRID0EA1AE" xlink:type="simple">CL</abbrev>
              </td><td rowspan="1" colspan="1"/><td rowspan="1" colspan="1"/><td rowspan="1" colspan="1"/><td rowspan="1" colspan="1"/><td rowspan="1" colspan="1">Sulawesi endemic</td></tr><tr><td rowspan="1" colspan="1"><italic><tp:taxon-name><tp:taxon-name-part taxon-name-part-type="genus" reg="Bactrocera">B.</tp:taxon-name-part> <tp:taxon-name-part taxon-name-part-type="species" reg="flavipennis">flavipennis</tp:taxon-name-part></tp:taxon-name></italic> (Hardy, 1982)</td><td rowspan="1" colspan="1">
                <xref ref-type="bibr" rid="B12">Hardy 1982</xref>
              </td><td rowspan="1" colspan="1">
                <abbrev xmlns:xlink="http://www.w3.org/1999/xlink" xlink:title="cue lure" id="ABBRID0EP2AE" xlink:type="simple">CL</abbrev>
              </td><td rowspan="1" colspan="1"/><td rowspan="1" colspan="1"/><td rowspan="1" colspan="1"/><td rowspan="1" colspan="1"/><td rowspan="1" colspan="1">Sulawesi endemic</td></tr><tr><td rowspan="1" colspan="1"><italic><tp:taxon-name><tp:taxon-name-part taxon-name-part-type="genus" reg="Bactrocera">B.</tp:taxon-name-part> <tp:taxon-name-part taxon-name-part-type="species" reg="flavosterna">flavosterna</tp:taxon-name-part></tp:taxon-name></italic> Drew &amp; Romig, 2013</td><td rowspan="1" colspan="1">
                <xref ref-type="bibr" rid="B6">Drew and Romig 2013</xref>
              </td><td rowspan="1" colspan="1">
                <abbrev xmlns:xlink="http://www.w3.org/1999/xlink" xlink:title="cue lure" id="ABBRID0E53AE" xlink:type="simple">CL</abbrev>
              </td><td rowspan="1" colspan="1"/><td rowspan="1" colspan="1"/><td rowspan="1" colspan="1"/><td rowspan="1" colspan="1"/><td rowspan="1" colspan="1">Sulawesi endemic</td></tr><tr><td rowspan="1" colspan="1"><italic><tp:taxon-name><tp:taxon-name-part taxon-name-part-type="genus" reg="Bactrocera">B.</tp:taxon-name-part> <tp:taxon-name-part taxon-name-part-type="species" reg="floresiae">floresiae</tp:taxon-name-part></tp:taxon-name></italic> Drew &amp; Hancock, 1994</td><td rowspan="1" colspan="1">
                <xref ref-type="bibr" rid="B6">Drew and Romig 2013</xref>
              </td><td rowspan="1" colspan="1">
                <abbrev xmlns:xlink="http://www.w3.org/1999/xlink" xlink:title="methyl eugenol" id="ABBRID0EN5AE" xlink:type="simple">ME</abbrev>
              </td><td rowspan="1" colspan="1"/><td rowspan="1" colspan="1"/><td rowspan="1" colspan="1"/><td rowspan="1" colspan="1"/><td rowspan="1" colspan="1">Sunda</td></tr><tr><td rowspan="1" colspan="1"><italic><tp:taxon-name><tp:taxon-name-part taxon-name-part-type="genus" reg="Bactrocera">B.</tp:taxon-name-part> <tp:taxon-name-part taxon-name-part-type="species" reg="fuscitibia">fuscitibia</tp:taxon-name-part></tp:taxon-name></italic> Drew &amp; Hancock, 1994</td><td rowspan="1" colspan="1">
                <xref ref-type="bibr" rid="B6">Drew and Romig 2013</xref>
              </td><td rowspan="1" colspan="1"><abbrev xmlns:xlink="http://www.w3.org/1999/xlink" xlink:title="cue lure" id="ABBRID0E36AE" xlink:type="simple">CL</abbrev>/<abbrev xmlns:xlink="http://www.w3.org/1999/xlink" xlink:title="zingerone" id="ABBRID0EBAAG" xlink:type="simple">ZN</abbrev>*</td><td rowspan="1" colspan="1"/><td rowspan="1" colspan="1"/><td rowspan="1" colspan="1"/><td rowspan="1" colspan="1"/><td rowspan="1" colspan="1">Sunda</td></tr><tr><td rowspan="1" colspan="1"><italic><tp:taxon-name><tp:taxon-name-part taxon-name-part-type="genus" reg="Bactrocera">B.</tp:taxon-name-part> <tp:taxon-name-part taxon-name-part-type="species" reg="fuscolobata">fuscolobata</tp:taxon-name-part></tp:taxon-name></italic> Drew &amp; Romig, 2013</td><td rowspan="1" colspan="1">
                <xref ref-type="bibr" rid="B6">Drew and Romig 2013</xref>
              </td><td rowspan="1" colspan="1">
                <abbrev xmlns:xlink="http://www.w3.org/1999/xlink" xlink:title="cue lure" id="ABBRID0EQBAG" xlink:type="simple">CL</abbrev>
              </td><td rowspan="1" colspan="1">x</td><td rowspan="1" colspan="1"/><td rowspan="1" colspan="1"/><td rowspan="1" colspan="1"/><td rowspan="1" colspan="1">Sulawesi endemic</td></tr><tr><td rowspan="1" colspan="1"><italic><tp:taxon-name><tp:taxon-name-part taxon-name-part-type="genus" reg="Bactrocera">B.</tp:taxon-name-part> <tp:taxon-name-part taxon-name-part-type="species" reg="fuscoptera">fuscoptera</tp:taxon-name-part></tp:taxon-name></italic> Drew &amp; Romig, 2013</td><td rowspan="1" colspan="1">
                <xref ref-type="bibr" rid="B6">Drew and Romig 2013</xref>
              </td><td rowspan="1" colspan="1">
                <abbrev xmlns:xlink="http://www.w3.org/1999/xlink" xlink:title="methyl eugenol" id="ABBRID0E6CAG" xlink:type="simple">ME</abbrev>
              </td><td rowspan="1" colspan="1"/><td rowspan="1" colspan="1"/><td rowspan="1" colspan="1"/><td rowspan="1" colspan="1"/><td rowspan="1" colspan="1">Sulawesi endemic</td></tr><tr><td rowspan="1" colspan="1"><italic><tp:taxon-name><tp:taxon-name-part taxon-name-part-type="genus" reg="Bactrocera">B.</tp:taxon-name-part> <tp:taxon-name-part taxon-name-part-type="species" reg="hantanae">hantanae</tp:taxon-name-part></tp:taxon-name></italic> Tsuruta &amp; White, 2001</td><td rowspan="1" colspan="1">This study</td><td rowspan="1" colspan="1">
                <abbrev xmlns:xlink="http://www.w3.org/1999/xlink" xlink:title="cue lure" id="ABBRID0EJEAG" xlink:type="simple">CL</abbrev>
              </td><td rowspan="1" colspan="1">x</td><td rowspan="1" colspan="1"/><td rowspan="1" colspan="1"/><td rowspan="1" colspan="1"/><td rowspan="1" colspan="1">Sunda</td></tr><tr><td rowspan="1" colspan="1"><italic><tp:taxon-name><tp:taxon-name-part taxon-name-part-type="genus" reg="Bactrocera">B.</tp:taxon-name-part> <tp:taxon-name-part taxon-name-part-type="species" reg="infulata">infulata</tp:taxon-name-part></tp:taxon-name></italic> Drew &amp; Hancock, 1994</td><td rowspan="1" colspan="1">
                <xref ref-type="bibr" rid="B4">Drew and Hancock 1994</xref>
              </td><td rowspan="1" colspan="1">
                <abbrev xmlns:xlink="http://www.w3.org/1999/xlink" xlink:title="methyl eugenol" id="ABBRID0EYFAG" xlink:type="simple">ME</abbrev>
              </td><td rowspan="1" colspan="1"/><td rowspan="1" colspan="1"/><td rowspan="1" colspan="1"/><td rowspan="1" colspan="1"/><td rowspan="1" colspan="1">Sulawesi endemic</td></tr><tr><td rowspan="1" colspan="1"><italic><tp:taxon-name><tp:taxon-name-part taxon-name-part-type="genus" reg="Bactrocera">B.</tp:taxon-name-part> <tp:taxon-name-part taxon-name-part-type="species" reg="involuta">involuta</tp:taxon-name-part></tp:taxon-name></italic> (Hardy, 1982)</td><td rowspan="1" colspan="1">
                <xref ref-type="bibr" rid="B12">Hardy 1982</xref>
              </td><td rowspan="1" colspan="1">
                <abbrev xmlns:xlink="http://www.w3.org/1999/xlink" xlink:title="cue lure" id="ABBRID0EHHAG" xlink:type="simple">CL</abbrev>
              </td><td rowspan="1" colspan="1"/><td rowspan="1" colspan="1"/><td rowspan="1" colspan="1"/><td rowspan="1" colspan="1"/><td rowspan="1" colspan="1">Sulawesi endemic</td></tr><tr><td rowspan="1" colspan="1"><italic><tp:taxon-name><tp:taxon-name-part taxon-name-part-type="genus" reg="Batrocera">B.</tp:taxon-name-part> <tp:taxon-name-part taxon-name-part-type="species" reg="latifrons">latifrons</tp:taxon-name-part></tp:taxon-name></italic> (Hendel, 1915)</td><td rowspan="1" colspan="1">
                <xref ref-type="bibr" rid="B6">Drew and Romig 2013</xref>
              </td><td rowspan="1" colspan="1">–</td><td rowspan="1" colspan="1"/><td rowspan="1" colspan="1"/><td rowspan="1" colspan="1"/><td rowspan="1" colspan="1"/><td rowspan="1" colspan="1">Sunda</td></tr><tr><td rowspan="1" colspan="1"><italic><tp:taxon-name><tp:taxon-name-part taxon-name-part-type="genus" reg="Bactrocera">B.</tp:taxon-name-part> <tp:taxon-name-part taxon-name-part-type="species" reg="limbifera">limbifera</tp:taxon-name-part></tp:taxon-name></italic> (Bezzi, 1919)</td><td rowspan="1" colspan="1">
                <xref ref-type="bibr" rid="B6">Drew and Romig 2013</xref>
              </td><td rowspan="1" colspan="1">
                <abbrev xmlns:xlink="http://www.w3.org/1999/xlink" xlink:title="cue lure" id="ABBRID0EAKAG" xlink:type="simple">CL</abbrev>
              </td><td rowspan="1" colspan="1">x</td><td rowspan="1" colspan="1">x</td><td rowspan="1" colspan="1"/><td rowspan="1" colspan="1">x</td><td rowspan="1" colspan="1">Sunda</td></tr><tr><td rowspan="1" colspan="1"><italic><tp:taxon-name><tp:taxon-name-part taxon-name-part-type="genus" reg="Bactrocera">B.</tp:taxon-name-part> <tp:taxon-name-part taxon-name-part-type="species" reg="linduensis">linduensis</tp:taxon-name-part></tp:taxon-name></italic> Drew &amp; Romig, 2013</td><td rowspan="1" colspan="1">
                <xref ref-type="bibr" rid="B6">Drew and Romig 2013</xref>
              </td><td rowspan="1" colspan="1">
                <abbrev xmlns:xlink="http://www.w3.org/1999/xlink" xlink:title="cue lure" id="ABBRID0EPLAG" xlink:type="simple">CL</abbrev>
              </td><td rowspan="1" colspan="1">x</td><td rowspan="1" colspan="1"/><td rowspan="1" colspan="1"/><td rowspan="1" colspan="1"/><td rowspan="1" colspan="1">Wallacea</td></tr><tr><td rowspan="1" colspan="1"><italic><tp:taxon-name><tp:taxon-name-part taxon-name-part-type="genus" reg="Bactrocera">B.</tp:taxon-name-part> <tp:taxon-name-part taxon-name-part-type="species" reg="megaspilus">megaspilus</tp:taxon-name-part></tp:taxon-name></italic> (Hardy, 1982)</td><td rowspan="1" colspan="1">
                <xref ref-type="bibr" rid="B12">Hardy 1982</xref>
              </td><td rowspan="1" colspan="1">
                <abbrev xmlns:xlink="http://www.w3.org/1999/xlink" xlink:title="cue lure" id="ABBRID0E5MAG" xlink:type="simple">CL</abbrev>
              </td><td rowspan="1" colspan="1"/><td rowspan="1" colspan="1"/><td rowspan="1" colspan="1">x</td><td rowspan="1" colspan="1"/><td rowspan="1" colspan="1">Sulawesi endemic</td></tr><tr><td rowspan="1" colspan="1"><italic><tp:taxon-name><tp:taxon-name-part taxon-name-part-type="genus" reg="Bactrocera">B.</tp:taxon-name-part> <tp:taxon-name-part taxon-name-part-type="species" reg="melastomatos">melastomatos</tp:taxon-name-part></tp:taxon-name></italic> Drew &amp; Hancock, 1994</td><td rowspan="1" colspan="1">This study</td><td rowspan="1" colspan="1">
                <abbrev xmlns:xlink="http://www.w3.org/1999/xlink" xlink:title="cue lure" id="ABBRID0EIOAG" xlink:type="simple">CL</abbrev>
              </td><td rowspan="1" colspan="1">x</td><td rowspan="1" colspan="1">x</td><td rowspan="1" colspan="1">x</td><td rowspan="1" colspan="1"/><td rowspan="1" colspan="1">Sunda</td></tr><tr><td rowspan="1" colspan="1"><italic><tp:taxon-name><tp:taxon-name-part taxon-name-part-type="genus" reg="Bactrocera">B.</tp:taxon-name-part> <tp:taxon-name-part taxon-name-part-type="species" reg="moluccensis">moluccensis</tp:taxon-name-part></tp:taxon-name></italic> (Perkins, 1939)</td><td rowspan="1" colspan="1">
                <xref ref-type="bibr" rid="B6">Drew and Romig 2013</xref>
              </td><td rowspan="1" colspan="1"><abbrev xmlns:xlink="http://www.w3.org/1999/xlink" xlink:title="cue lure" id="ABBRID0EXPAG" xlink:type="simple">CL</abbrev>/<abbrev xmlns:xlink="http://www.w3.org/1999/xlink" xlink:title="zingerone" id="ABBRID0E2PAG" xlink:type="simple">ZN</abbrev></td><td rowspan="1" colspan="1"/><td rowspan="1" colspan="1"/><td rowspan="1" colspan="1"/><td rowspan="1" colspan="1"/><td rowspan="1" colspan="1">Sunda</td></tr><tr><td rowspan="1" colspan="1"><italic><tp:taxon-name><tp:taxon-name-part taxon-name-part-type="genus" reg="Bactrocera">B.</tp:taxon-name-part> <tp:taxon-name-part taxon-name-part-type="species" reg="nanoarcuata">nanoarcuata</tp:taxon-name-part></tp:taxon-name></italic> Drew &amp; Romig, 2013</td><td rowspan="1" colspan="1">
                <xref ref-type="bibr" rid="B6">Drew and Romig 2013</xref>
              </td><td rowspan="1" colspan="1">
                <abbrev xmlns:xlink="http://www.w3.org/1999/xlink" xlink:title="cue lure" id="ABBRID0EJRAG" xlink:type="simple">CL</abbrev>
              </td><td rowspan="1" colspan="1"/><td rowspan="1" colspan="1"/><td rowspan="1" colspan="1"/><td rowspan="1" colspan="1"/><td rowspan="1" colspan="1">Sulawesi endemic</td></tr><tr><td rowspan="1" colspan="1"><italic><tp:taxon-name><tp:taxon-name-part taxon-name-part-type="genus" reg="Bactrocera">B.</tp:taxon-name-part> <tp:taxon-name-part taxon-name-part-type="species" reg="nationigrotibialis">nationigrotibialis</tp:taxon-name-part></tp:taxon-name></italic> Drew &amp; Romig, 2013</td><td rowspan="1" colspan="1">
                <xref ref-type="bibr" rid="B6">Drew and Romig 2013</xref>
              </td><td rowspan="1" colspan="1">
                <abbrev xmlns:xlink="http://www.w3.org/1999/xlink" xlink:title="methyl eugenol" id="ABBRID0EYSAG" xlink:type="simple">ME</abbrev>
              </td><td rowspan="1" colspan="1"/><td rowspan="1" colspan="1"/><td rowspan="1" colspan="1"/><td rowspan="1" colspan="1"/><td rowspan="1" colspan="1">Sulawesi endemic</td></tr><tr><td rowspan="1" colspan="1"><italic><tp:taxon-name><tp:taxon-name-part taxon-name-part-type="genus" reg="Bactrocera">B.</tp:taxon-name-part> <tp:taxon-name-part taxon-name-part-type="species" reg="neoritsemai">neoritsemai</tp:taxon-name-part></tp:taxon-name></italic> Drew &amp; Romig, 2013</td><td rowspan="1" colspan="1">
                <xref ref-type="bibr" rid="B6">Drew and Romig 2013</xref>
              </td><td rowspan="1" colspan="1">
                <abbrev xmlns:xlink="http://www.w3.org/1999/xlink" xlink:title="cue lure" id="ABBRID0EHUAG" xlink:type="simple">CL</abbrev>
              </td><td rowspan="1" colspan="1"/><td rowspan="1" colspan="1"/><td rowspan="1" colspan="1"/><td rowspan="1" colspan="1"/><td rowspan="1" colspan="1">Sulawesi endemic</td></tr><tr><td rowspan="1" colspan="1"><italic><tp:taxon-name><tp:taxon-name-part taxon-name-part-type="genus" reg="Bactrocera">B.</tp:taxon-name-part> <tp:taxon-name-part taxon-name-part-type="species" reg="niogreta">niogreta</tp:taxon-name-part></tp:taxon-name></italic> Doorenweerd sp. nov.</td><td rowspan="1" colspan="1">This study</td><td rowspan="1" colspan="1">
                <abbrev xmlns:xlink="http://www.w3.org/1999/xlink" xlink:title="zingerone" id="ABBRID0ERVAG" xlink:type="simple">ZN</abbrev>
              </td><td rowspan="1" colspan="1">x</td><td rowspan="1" colspan="1"/><td rowspan="1" colspan="1"/><td rowspan="1" colspan="1"/><td rowspan="1" colspan="1">Sulawesi endemic</td></tr><tr><td rowspan="1" colspan="1"><italic><tp:taxon-name><tp:taxon-name-part taxon-name-part-type="genus" reg="Bactrocera">B.</tp:taxon-name-part> <tp:taxon-name-part taxon-name-part-type="species" reg="ochroma">ochroma</tp:taxon-name-part></tp:taxon-name></italic> Drew &amp; Romig, 2013</td><td rowspan="1" colspan="1">
                <xref ref-type="bibr" rid="B6">Drew and Romig 2013</xref>
              </td><td rowspan="1" colspan="1">
                <abbrev xmlns:xlink="http://www.w3.org/1999/xlink" xlink:title="methyl eugenol" id="ABBRID0EAXAG" xlink:type="simple">ME</abbrev>
              </td><td rowspan="1" colspan="1"/><td rowspan="1" colspan="1"/><td rowspan="1" colspan="1"/><td rowspan="1" colspan="1"/><td rowspan="1" colspan="1">Sunda</td></tr><tr><td rowspan="1" colspan="1"><italic><tp:taxon-name><tp:taxon-name-part taxon-name-part-type="genus" reg="Bactrocera">B.</tp:taxon-name-part> <tp:taxon-name-part taxon-name-part-type="species" reg="pendleburyi">pendleburyi</tp:taxon-name-part></tp:taxon-name></italic> (Perkins, 1938)</td><td rowspan="1" colspan="1">This study</td><td rowspan="1" colspan="1">
                <abbrev xmlns:xlink="http://www.w3.org/1999/xlink" xlink:title="zingerone" id="ABBRID0EKYAG" xlink:type="simple">ZN</abbrev>
              </td><td rowspan="1" colspan="1"/><td rowspan="1" colspan="1">x</td><td rowspan="1" colspan="1">x</td><td rowspan="1" colspan="1"/><td rowspan="1" colspan="1">Sunda</td></tr><tr><td rowspan="1" colspan="1"><italic><tp:taxon-name><tp:taxon-name-part taxon-name-part-type="genus" reg="Bactrocera">B.</tp:taxon-name-part> <tp:taxon-name-part taxon-name-part-type="species" reg="penebeckerae">penebeckerae</tp:taxon-name-part></tp:taxon-name></italic> Drew &amp; Romig, 2013</td><td rowspan="1" colspan="1">
                <xref ref-type="bibr" rid="B6">Drew and Romig 2013</xref>
              </td><td rowspan="1" colspan="1">–</td><td rowspan="1" colspan="1"/><td rowspan="1" colspan="1"/><td rowspan="1" colspan="1"/><td rowspan="1" colspan="1"/><td rowspan="1" colspan="1">Wallacea</td></tr><tr><td rowspan="1" colspan="1"><italic><tp:taxon-name><tp:taxon-name-part taxon-name-part-type="genus" reg="Bactrocera">B.</tp:taxon-name-part> <tp:taxon-name-part taxon-name-part-type="species" reg="penecostalis">penecostalis</tp:taxon-name-part></tp:taxon-name></italic> Drew &amp; Romig, 2013</td><td rowspan="1" colspan="1">
                <xref ref-type="bibr" rid="B6">Drew and Romig 2013</xref>
              </td><td rowspan="1" colspan="1">
                <abbrev xmlns:xlink="http://www.w3.org/1999/xlink" xlink:title="cue lure" id="ABBRID0ED2AG" xlink:type="simple">CL</abbrev>
              </td><td rowspan="1" colspan="1"/><td rowspan="1" colspan="1"/><td rowspan="1" colspan="1"/><td rowspan="1" colspan="1"/><td rowspan="1" colspan="1">Sulawesi endemic</td></tr><tr><td rowspan="1" colspan="1"><italic><tp:taxon-name><tp:taxon-name-part taxon-name-part-type="genus" reg="Bactrocera">B.</tp:taxon-name-part> <tp:taxon-name-part taxon-name-part-type="species" reg="perkinsi">perkinsi</tp:taxon-name-part></tp:taxon-name></italic> (Drew &amp; Hancock, 1981)</td><td rowspan="1" colspan="1">This study</td><td rowspan="1" colspan="1">
                <abbrev xmlns:xlink="http://www.w3.org/1999/xlink" xlink:title="cue lure" id="ABBRID0EN3AG" xlink:type="simple">CL</abbrev>
              </td><td rowspan="1" colspan="1">x</td><td rowspan="1" colspan="1"/><td rowspan="1" colspan="1"/><td rowspan="1" colspan="1"/><td rowspan="1" colspan="1">Sahul</td></tr><tr><td rowspan="1" colspan="1"><italic><tp:taxon-name><tp:taxon-name-part taxon-name-part-type="genus" reg="Bactrocera">B.</tp:taxon-name-part> <tp:taxon-name-part taxon-name-part-type="species" reg="pernigra">pernigra</tp:taxon-name-part></tp:taxon-name></italic> Ito, 1983</td><td rowspan="1" colspan="1">This study</td><td rowspan="1" colspan="1">
                <abbrev xmlns:xlink="http://www.w3.org/1999/xlink" xlink:title="cue lure" id="ABBRID0EX4AG" xlink:type="simple">CL</abbrev>
              </td><td rowspan="1" colspan="1"/><td rowspan="1" colspan="1"/><td rowspan="1" colspan="1"/><td rowspan="1" colspan="1"/><td rowspan="1" colspan="1">Sunda</td></tr><tr><td rowspan="1" colspan="1"><italic><tp:taxon-name><tp:taxon-name-part taxon-name-part-type="genus" reg="Bactrocera">B.</tp:taxon-name-part> <tp:taxon-name-part taxon-name-part-type="species" reg="propinqua">propinqua</tp:taxon-name-part></tp:taxon-name></italic> (Hardy &amp; Adachi, 1954)</td><td rowspan="1" colspan="1">This study</td><td rowspan="1" colspan="1">
                <abbrev xmlns:xlink="http://www.w3.org/1999/xlink" xlink:title="cue lure" id="ABBRID0EB6AG" xlink:type="simple">CL</abbrev>
              </td><td rowspan="1" colspan="1">x</td><td rowspan="1" colspan="1"/><td rowspan="1" colspan="1"/><td rowspan="1" colspan="1"/><td rowspan="1" colspan="1">Sunda</td></tr><tr><td rowspan="1" colspan="1"><italic><tp:taxon-name><tp:taxon-name-part taxon-name-part-type="genus" reg="Bactrocera">B.</tp:taxon-name-part> <tp:taxon-name-part taxon-name-part-type="species" reg="pseudobeckerae">pseudobeckerae</tp:taxon-name-part></tp:taxon-name></italic> Drew &amp; Romig, 2013</td><td rowspan="1" colspan="1">
                <xref ref-type="bibr" rid="B6">Drew and Romig 2013</xref>
              </td><td rowspan="1" colspan="1">
                <abbrev xmlns:xlink="http://www.w3.org/1999/xlink" xlink:title="cue lure" id="ABBRID0EQABG" xlink:type="simple">CL</abbrev>
              </td><td rowspan="1" colspan="1"/><td rowspan="1" colspan="1"/><td rowspan="1" colspan="1"/><td rowspan="1" colspan="1"/><td rowspan="1" colspan="1">Sulawesi endemic</td></tr><tr><td rowspan="1" colspan="1"><italic><tp:taxon-name><tp:taxon-name-part taxon-name-part-type="genus" reg="Bactrocera">B.</tp:taxon-name-part> <tp:taxon-name-part taxon-name-part-type="species" reg="ritsemai">ritsemai</tp:taxon-name-part></tp:taxon-name></italic> (Weyenbergh, 1869)</td><td rowspan="1" colspan="1">
                <xref ref-type="bibr" rid="B6">Drew and Romig 2013</xref>
              </td><td rowspan="1" colspan="1">
                <abbrev xmlns:xlink="http://www.w3.org/1999/xlink" xlink:title="cue lure" id="ABBRID0E6BBG" xlink:type="simple">CL</abbrev>
              </td><td rowspan="1" colspan="1"/><td rowspan="1" colspan="1"/><td rowspan="1" colspan="1"/><td rowspan="1" colspan="1"/><td rowspan="1" colspan="1">Sunda</td></tr><tr><td rowspan="1" colspan="1"><italic><tp:taxon-name><tp:taxon-name-part taxon-name-part-type="genus" reg="Bactrocera">B.</tp:taxon-name-part> <tp:taxon-name-part taxon-name-part-type="species" reg="splendida">splendida</tp:taxon-name-part></tp:taxon-name></italic> (Perkins, 1938)</td><td rowspan="1" colspan="1">This study</td><td rowspan="1" colspan="1"><abbrev xmlns:xlink="http://www.w3.org/1999/xlink" xlink:title="zingerone" id="ABBRID0EJDBG" xlink:type="simple">ZN</abbrev>*</td><td rowspan="1" colspan="1">x</td><td rowspan="1" colspan="1"/><td rowspan="1" colspan="1"/><td rowspan="1" colspan="1"/><td rowspan="1" colspan="1">Sunda</td></tr><tr><td rowspan="1" colspan="1"><italic><tp:taxon-name><tp:taxon-name-part taxon-name-part-type="genus" reg="Bactrocera">B.</tp:taxon-name-part> <tp:taxon-name-part taxon-name-part-type="species" reg="sulawesiae">sulawesiae</tp:taxon-name-part></tp:taxon-name></italic> Drew &amp; Hancock, 1994</td><td rowspan="1" colspan="1">
                <xref ref-type="bibr" rid="B4">Drew and Hancock 1994</xref>
              </td><td rowspan="1" colspan="1">
                <abbrev xmlns:xlink="http://www.w3.org/1999/xlink" xlink:title="methyl eugenol" id="ABBRID0EYEBG" xlink:type="simple">ME</abbrev>
              </td><td rowspan="1" colspan="1"/><td rowspan="1" colspan="1"/><td rowspan="1" colspan="1"/><td rowspan="1" colspan="1"/><td rowspan="1" colspan="1">Sulawesi endemic</td></tr><tr><td rowspan="1" colspan="1"><italic><tp:taxon-name><tp:taxon-name-part taxon-name-part-type="genus" reg="Bactrocera">B.</tp:taxon-name-part> <tp:taxon-name-part taxon-name-part-type="species" reg="suliae">suliae</tp:taxon-name-part></tp:taxon-name></italic> Drew &amp; Romig, 2013</td><td rowspan="1" colspan="1">
                <xref ref-type="bibr" rid="B6">Drew and Romig 2013</xref>
              </td><td rowspan="1" colspan="1">
                <abbrev xmlns:xlink="http://www.w3.org/1999/xlink" xlink:title="methyl eugenol" id="ABBRID0EHGBG" xlink:type="simple">ME</abbrev>
              </td><td rowspan="1" colspan="1"/><td rowspan="1" colspan="1"/><td rowspan="1" colspan="1"/><td rowspan="1" colspan="1"/><td rowspan="1" colspan="1">Wallacea</td></tr><tr><td rowspan="1" colspan="1"><italic><tp:taxon-name><tp:taxon-name-part taxon-name-part-type="genus" reg="Bactrocera">B.</tp:taxon-name-part> <tp:taxon-name-part taxon-name-part-type="species" reg="syzygii">syzygii</tp:taxon-name-part></tp:taxon-name></italic> White &amp; Tsuruta, 2001</td><td rowspan="1" colspan="1">This study</td><td rowspan="1" colspan="1">
                <abbrev xmlns:xlink="http://www.w3.org/1999/xlink" xlink:title="zingerone" id="ABBRID0ERHBG" xlink:type="simple">ZN</abbrev>
              </td><td rowspan="1" colspan="1">x</td><td rowspan="1" colspan="1">x</td><td rowspan="1" colspan="1">x</td><td rowspan="1" colspan="1"/><td rowspan="1" colspan="1">Sunda</td></tr><tr><td rowspan="1" colspan="1"><italic><tp:taxon-name><tp:taxon-name-part taxon-name-part-type="genus" reg="Bactrocera">B.</tp:taxon-name-part> <tp:taxon-name-part taxon-name-part-type="species" reg="terminifer">terminifer</tp:taxon-name-part></tp:taxon-name></italic> (Walker, 1860)</td><td rowspan="1" colspan="1">
                <xref ref-type="bibr" rid="B3">Drew 1989</xref>
              </td><td rowspan="1" colspan="1">–</td><td rowspan="1" colspan="1"/><td rowspan="1" colspan="1"/><td rowspan="1" colspan="1"/><td rowspan="1" colspan="1"/><td rowspan="1" colspan="1">Sulawesi endemic</td></tr><tr><td rowspan="1" colspan="1"><italic><tp:taxon-name><tp:taxon-name-part taxon-name-part-type="genus" reg="Bactrocera">B.</tp:taxon-name-part> <tp:taxon-name-part taxon-name-part-type="species" reg="trifasciata">trifasciata</tp:taxon-name-part></tp:taxon-name></italic> (Hardy, 1982)</td><td rowspan="1" colspan="1">
                <xref ref-type="bibr" rid="B12">Hardy 1982</xref>
              </td><td rowspan="1" colspan="1">
                <abbrev xmlns:xlink="http://www.w3.org/1999/xlink" xlink:title="cue lure" id="ABBRID0EKKBG" xlink:type="simple">CL</abbrev>
              </td><td rowspan="1" colspan="1"/><td rowspan="1" colspan="1"/><td rowspan="1" colspan="1"/><td rowspan="1" colspan="1"/><td rowspan="1" colspan="1">Sulawesi endemic</td></tr><tr><td rowspan="1" colspan="1"><italic><tp:taxon-name><tp:taxon-name-part taxon-name-part-type="genus" reg="Bactrocera">B.</tp:taxon-name-part> <tp:taxon-name-part taxon-name-part-type="species" reg="umbrosa">umbrosa</tp:taxon-name-part></tp:taxon-name></italic> (Fabricius, 1805)</td><td rowspan="1" colspan="1">
                <xref ref-type="bibr" rid="B6">Drew and Romig 2013</xref>
              </td><td rowspan="1" colspan="1">
                <abbrev xmlns:xlink="http://www.w3.org/1999/xlink" xlink:title="methyl eugenol" id="ABBRID0EZLBG" xlink:type="simple">ME</abbrev>
              </td><td rowspan="1" colspan="1">x</td><td rowspan="1" colspan="1">x</td><td rowspan="1" colspan="1">x</td><td rowspan="1" colspan="1">x</td><td rowspan="1" colspan="1">Sunda; Sahul</td></tr><tr><td rowspan="1" colspan="1"><italic><tp:taxon-name><tp:taxon-name-part taxon-name-part-type="genus" reg="Bactrocera">B.</tp:taxon-name-part> <tp:taxon-name-part taxon-name-part-type="species" reg="usitata">usitata</tp:taxon-name-part></tp:taxon-name></italic> Drew &amp; Hancock, 1994</td><td rowspan="1" colspan="1">This study</td><td rowspan="1" colspan="1">
                <abbrev xmlns:xlink="http://www.w3.org/1999/xlink" xlink:title="cue lure" id="ABBRID0EDNBG" xlink:type="simple">CL</abbrev>
              </td><td rowspan="1" colspan="1">x</td><td rowspan="1" colspan="1"/><td rowspan="1" colspan="1"/><td rowspan="1" colspan="1"/><td rowspan="1" colspan="1">Sunda</td></tr><tr><td rowspan="1" colspan="1"><italic><tp:taxon-name><tp:taxon-name-part taxon-name-part-type="genus" reg="Bactrocera">B.</tp:taxon-name-part> <tp:taxon-name-part taxon-name-part-type="species" reg="wuzhishana">wuzhishana</tp:taxon-name-part></tp:taxon-name></italic> Li &amp; Wang, 2006</td><td rowspan="1" colspan="1">
                <xref ref-type="bibr" rid="B6">Drew and Romig 2013</xref>
              </td><td rowspan="1" colspan="1">
                <abbrev xmlns:xlink="http://www.w3.org/1999/xlink" xlink:title="methyl eugenol" id="ABBRID0ESOBG" xlink:type="simple">ME</abbrev>
              </td><td rowspan="1" colspan="1"/><td rowspan="1" colspan="1"/><td rowspan="1" colspan="1"/><td rowspan="1" colspan="1"/><td rowspan="1" colspan="1">Sunda</td></tr><tr><td rowspan="1" colspan="1"><italic><tp:taxon-name><tp:taxon-name-part taxon-name-part-type="genus" reg="Dacus">D.</tp:taxon-name-part> <tp:taxon-name-part taxon-name-part-type="species" reg="donggaliae">donggaliae</tp:taxon-name-part></tp:taxon-name></italic> Drew &amp; Romig, 2013</td><td rowspan="1" colspan="1">
                <xref ref-type="bibr" rid="B6">Drew and Romig 2013</xref>
              </td><td rowspan="1" colspan="1">
                <abbrev xmlns:xlink="http://www.w3.org/1999/xlink" xlink:title="cue lure" id="ABBRID0EBQBG" xlink:type="simple">CL</abbrev>
              </td><td rowspan="1" colspan="1"/><td rowspan="1" colspan="1"/><td rowspan="1" colspan="1"/><td rowspan="1" colspan="1"/><td rowspan="1" colspan="1">Sulawesi endemic</td></tr><tr><td rowspan="1" colspan="1"><italic><tp:taxon-name><tp:taxon-name-part taxon-name-part-type="genus" reg="Dacus">D.</tp:taxon-name-part> <tp:taxon-name-part taxon-name-part-type="species" reg="longicornis">longicornis</tp:taxon-name-part></tp:taxon-name></italic> (Wiedemann, 1830)</td><td rowspan="1" colspan="1">Walker 1860; <xref ref-type="bibr" rid="B3">Drew 1989</xref></td><td rowspan="1" colspan="1">
                <abbrev xmlns:xlink="http://www.w3.org/1999/xlink" xlink:title="cue lure" id="ABBRID0EPRBG" xlink:type="simple">CL</abbrev>
              </td><td rowspan="1" colspan="1">x</td><td rowspan="1" colspan="1"/><td rowspan="1" colspan="1"/><td rowspan="1" colspan="1"/><td rowspan="1" colspan="1">Sunda</td></tr><tr><td rowspan="1" colspan="1"><italic><tp:taxon-name><tp:taxon-name-part taxon-name-part-type="genus" reg="Dacus">D.</tp:taxon-name-part> <tp:taxon-name-part taxon-name-part-type="species" reg="melanopectus">melanopectus</tp:taxon-name-part></tp:taxon-name></italic> Drew &amp; Romig, 2013</td><td rowspan="1" colspan="1">
                <xref ref-type="bibr" rid="B6">Drew and Romig 2013</xref>
              </td><td rowspan="1" colspan="1">
                <abbrev xmlns:xlink="http://www.w3.org/1999/xlink" xlink:title="methyl eugenol" id="ABBRID0E5SBG" xlink:type="simple">ME</abbrev>
              </td><td rowspan="1" colspan="1"/><td rowspan="1" colspan="1"/><td rowspan="1" colspan="1"/><td rowspan="1" colspan="1"/><td rowspan="1" colspan="1">Sulawesi endemic</td></tr><tr><td rowspan="1" colspan="1"><italic><tp:taxon-name><tp:taxon-name-part taxon-name-part-type="genus" reg="Dacus">D.</tp:taxon-name-part> <tp:taxon-name-part taxon-name-part-type="species" reg="nanggalae">nanggalae</tp:taxon-name-part></tp:taxon-name></italic> Drew &amp; Hancock, 1998</td><td rowspan="1" colspan="1">Drew and Hancock 1998</td><td rowspan="1" colspan="1">
                <abbrev xmlns:xlink="http://www.w3.org/1999/xlink" xlink:title="cue lure" id="ABBRID0EIUBG" xlink:type="simple">CL</abbrev>
              </td><td rowspan="1" colspan="1"/><td rowspan="1" colspan="1"/><td rowspan="1" colspan="1"/><td rowspan="1" colspan="1"/><td rowspan="1" colspan="1">Sulawesi endemic</td></tr><tr><td rowspan="1" colspan="1"><italic><tp:taxon-name><tp:taxon-name-part taxon-name-part-type="genus" reg="Dacus">D.</tp:taxon-name-part> <tp:taxon-name-part taxon-name-part-type="species" reg="ortholomatus">ortholomatus</tp:taxon-name-part></tp:taxon-name></italic> Hardy, 1982</td><td rowspan="1" colspan="1">
                <xref ref-type="bibr" rid="B12">Hardy 1982</xref>
              </td><td rowspan="1" colspan="1">–</td><td rowspan="1" colspan="1"/><td rowspan="1" colspan="1"/><td rowspan="1" colspan="1"/><td rowspan="1" colspan="1"/><td rowspan="1" colspan="1">Sulawesi endemic</td></tr><tr><td rowspan="1" colspan="1"><italic><tp:taxon-name><tp:taxon-name-part taxon-name-part-type="genus" reg="Dacus">D.</tp:taxon-name-part> <tp:taxon-name-part taxon-name-part-type="species" reg="pedunculatus">pedunculatus</tp:taxon-name-part></tp:taxon-name></italic> (Bezzi, 1919)</td><td rowspan="1" colspan="1">This study</td><td rowspan="1" colspan="1"><abbrev xmlns:xlink="http://www.w3.org/1999/xlink" xlink:title="zingerone" id="ABBRID0E3WBG" xlink:type="simple">ZN</abbrev>*</td><td rowspan="1" colspan="1">x</td><td rowspan="1" colspan="1">x</td><td rowspan="1" colspan="1"/><td rowspan="1" colspan="1"/><td rowspan="1" colspan="1">Sunda</td></tr><tr><td rowspan="1" colspan="1"><italic><tp:taxon-name><tp:taxon-name-part taxon-name-part-type="genus" reg="Dacus">D.</tp:taxon-name-part> <tp:taxon-name-part taxon-name-part-type="species" reg="pullus">pullus</tp:taxon-name-part></tp:taxon-name></italic> (Hardy, 1982)</td><td rowspan="1" colspan="1">
                <xref ref-type="bibr" rid="B12">Hardy 1982</xref>
              </td><td rowspan="1" colspan="1"><abbrev xmlns:xlink="http://www.w3.org/1999/xlink" xlink:title="zingerone" id="ABBRID0ELYBG" xlink:type="simple">ZN</abbrev>*</td><td rowspan="1" colspan="1">x</td><td rowspan="1" colspan="1"/><td rowspan="1" colspan="1"/><td rowspan="1" colspan="1"/><td rowspan="1" colspan="1">Sulawesi endemic</td></tr><tr><td rowspan="1" colspan="1"><italic><tp:taxon-name><tp:taxon-name-part taxon-name-part-type="genus" reg="Zeugodacus">Z.</tp:taxon-name-part> <tp:taxon-name-part taxon-name-part-type="species" reg="abnormis">abnormis</tp:taxon-name-part></tp:taxon-name></italic> (Hardy, 1982)</td><td rowspan="1" colspan="1">
                <xref ref-type="bibr" rid="B12">Hardy 1982</xref>
              </td><td rowspan="1" colspan="1">
                <abbrev xmlns:xlink="http://www.w3.org/1999/xlink" xlink:title="cue lure" id="ABBRID0E1ZBG" xlink:type="simple">CL</abbrev>
              </td><td rowspan="1" colspan="1"/><td rowspan="1" colspan="1"/><td rowspan="1" colspan="1"/><td rowspan="1" colspan="1"/><td rowspan="1" colspan="1">Sunda</td></tr><tr><td rowspan="1" colspan="1"><italic><tp:taxon-name><tp:taxon-name-part taxon-name-part-type="genus" reg="Zeugodacus">Z.</tp:taxon-name-part> <tp:taxon-name-part taxon-name-part-type="species" reg="angustifinis">angustifinis</tp:taxon-name-part></tp:taxon-name></italic> (Hardy, 1982)</td><td rowspan="1" colspan="1">
                <xref ref-type="bibr" rid="B12">Hardy 1982</xref>
              </td><td rowspan="1" colspan="1">
                <abbrev xmlns:xlink="http://www.w3.org/1999/xlink" xlink:title="cue lure" id="ABBRID0EJ2BG" xlink:type="simple">CL</abbrev>
              </td><td rowspan="1" colspan="1">x</td><td rowspan="1" colspan="1"/><td rowspan="1" colspan="1"/><td rowspan="1" colspan="1"/><td rowspan="1" colspan="1">Sulawesi endemic</td></tr><tr><td rowspan="1" colspan="1"><italic><tp:taxon-name><tp:taxon-name-part taxon-name-part-type="genus" reg="Zeugodacus">Z.</tp:taxon-name-part> <tp:taxon-name-part taxon-name-part-type="species" reg="apicalis">apicalis</tp:taxon-name-part></tp:taxon-name></italic> (de Meijere, 1911)</td><td rowspan="1" colspan="1">
                <xref ref-type="bibr" rid="B12">Hardy 1982</xref>
              </td><td rowspan="1" colspan="1">
                <abbrev xmlns:xlink="http://www.w3.org/1999/xlink" xlink:title="cue lure" id="ABBRID0EY3BG" xlink:type="simple">CL</abbrev>
              </td><td rowspan="1" colspan="1">x</td><td rowspan="1" colspan="1"/><td rowspan="1" colspan="1"/><td rowspan="1" colspan="1"/><td rowspan="1" colspan="1">Sunda</td></tr><tr><td rowspan="1" colspan="1"><italic><tp:taxon-name><tp:taxon-name-part taxon-name-part-type="genus" reg="Zeugodacus">Z.</tp:taxon-name-part> <tp:taxon-name-part taxon-name-part-type="species" reg="bogorensis">bogorensis</tp:taxon-name-part></tp:taxon-name></italic> (Hardy, 1983)</td><td rowspan="1" colspan="1">
                <xref ref-type="bibr" rid="B12">Hardy 1982</xref>
              </td><td rowspan="1" colspan="1">
                <abbrev xmlns:xlink="http://www.w3.org/1999/xlink" xlink:title="cue lure" id="ABBRID0EH5BG" xlink:type="simple">CL</abbrev>
              </td><td rowspan="1" colspan="1"/><td rowspan="1" colspan="1"/><td rowspan="1" colspan="1"/><td rowspan="1" colspan="1"/><td rowspan="1" colspan="1">Sunda</td></tr><tr><td rowspan="1" colspan="1"><italic><tp:taxon-name><tp:taxon-name-part taxon-name-part-type="genus" reg="Zeugodacus">Z.</tp:taxon-name-part> <tp:taxon-name-part taxon-name-part-type="species" reg="buruensis">buruensis</tp:taxon-name-part></tp:taxon-name></italic> (White, 1999)</td><td rowspan="1" colspan="1">
                <xref ref-type="bibr" rid="B12">Hardy 1982</xref>
              </td><td rowspan="1" colspan="1">
                <abbrev xmlns:xlink="http://www.w3.org/1999/xlink" xlink:title="cue lure" id="ABBRID0EW6BG" xlink:type="simple">CL</abbrev>
              </td><td rowspan="1" colspan="1"/><td rowspan="1" colspan="1"/><td rowspan="1" colspan="1"/><td rowspan="1" colspan="1"/><td rowspan="1" colspan="1">Wallacea</td></tr><tr><td rowspan="1" colspan="1"><italic><tp:taxon-name><tp:taxon-name-part taxon-name-part-type="genus" reg="Zeugodacus">Z.</tp:taxon-name-part> <tp:taxon-name-part taxon-name-part-type="species" reg="connexus">connexus</tp:taxon-name-part></tp:taxon-name></italic> (Hardy, 1982)</td><td rowspan="1" colspan="1">
                <xref ref-type="bibr" rid="B12">Hardy 1982</xref>
              </td><td rowspan="1" colspan="1">–</td><td rowspan="1" colspan="1"/><td rowspan="1" colspan="1"/><td rowspan="1" colspan="1"/><td rowspan="1" colspan="1"/><td rowspan="1" colspan="1">Sulawesi endemic</td></tr><tr><td rowspan="1" colspan="1"><italic><tp:taxon-name><tp:taxon-name-part taxon-name-part-type="genus" reg="Zeugodacus">Z.</tp:taxon-name-part> <tp:taxon-name-part taxon-name-part-type="species" reg="cucurbitae">cucurbitae</tp:taxon-name-part></tp:taxon-name></italic> (Coquillett, 1899)</td><td rowspan="1" colspan="1">
                <xref ref-type="bibr" rid="B6">Drew and Romig 2013</xref>
              </td><td rowspan="1" colspan="1">
                <abbrev xmlns:xlink="http://www.w3.org/1999/xlink" xlink:title="cue lure" id="ABBRID0EQCAI" xlink:type="simple">CL</abbrev>
              </td><td rowspan="1" colspan="1">x</td><td rowspan="1" colspan="1">x</td><td rowspan="1" colspan="1"/><td rowspan="1" colspan="1"/><td rowspan="1" colspan="1">Sunda</td></tr><tr><td rowspan="1" colspan="1"><italic><tp:taxon-name><tp:taxon-name-part taxon-name-part-type="genus" reg="Zeugodacus">Z.</tp:taxon-name-part> <tp:taxon-name-part taxon-name-part-type="species" reg="dubiosus">dubiosus</tp:taxon-name-part></tp:taxon-name></italic> (Hardy, 1982)</td><td rowspan="1" colspan="1">
                <xref ref-type="bibr" rid="B12">Hardy 1982</xref>
              </td><td rowspan="1" colspan="1">
                <abbrev xmlns:xlink="http://www.w3.org/1999/xlink" xlink:title="cue lure" id="ABBRID0E6DAI" xlink:type="simple">CL</abbrev>
              </td><td rowspan="1" colspan="1"/><td rowspan="1" colspan="1"/><td rowspan="1" colspan="1"/><td rowspan="1" colspan="1"/><td rowspan="1" colspan="1">Sulawesi endemic</td></tr><tr><td rowspan="1" colspan="1"><italic><tp:taxon-name><tp:taxon-name-part taxon-name-part-type="genus" reg="Zeugodacus">Z.</tp:taxon-name-part> <tp:taxon-name-part taxon-name-part-type="species" reg="emittens">emittens</tp:taxon-name-part></tp:taxon-name></italic> (Walker, 1860)</td><td rowspan="1" colspan="1">Walker 1860; <xref ref-type="bibr" rid="B3">Drew 1989</xref></td><td rowspan="1" colspan="1">
                <abbrev xmlns:xlink="http://www.w3.org/1999/xlink" xlink:title="cue lure" id="ABBRID0ENFAI" xlink:type="simple">CL</abbrev>
              </td><td rowspan="1" colspan="1"/><td rowspan="1" colspan="1"/><td rowspan="1" colspan="1"/><td rowspan="1" colspan="1"/><td rowspan="1" colspan="1">Wallacea</td></tr><tr><td rowspan="1" colspan="1"><italic><tp:taxon-name><tp:taxon-name-part taxon-name-part-type="genus" reg="Zeugodacus">Z.</tp:taxon-name-part> <tp:taxon-name-part taxon-name-part-type="species" reg="eurylomatus">eurylomatus</tp:taxon-name-part></tp:taxon-name></italic> (Hardy, 1982)</td><td rowspan="1" colspan="1">
                <xref ref-type="bibr" rid="B12">Hardy 1982</xref>
              </td><td rowspan="1" colspan="1">–</td><td rowspan="1" colspan="1"/><td rowspan="1" colspan="1"/><td rowspan="1" colspan="1"/><td rowspan="1" colspan="1"/><td rowspan="1" colspan="1">Sulawesi endemic</td></tr><tr><td rowspan="1" colspan="1"><italic><tp:taxon-name><tp:taxon-name-part taxon-name-part-type="genus" reg="Zeugodacus">Z.</tp:taxon-name-part> <tp:taxon-name-part taxon-name-part-type="species" reg="exornatus">exornatus</tp:taxon-name-part></tp:taxon-name></italic> (Hering, 1941)</td><td rowspan="1" colspan="1">
                <xref ref-type="bibr" rid="B6">Drew and Romig 2013</xref>
              </td><td rowspan="1" colspan="1">
                <abbrev xmlns:xlink="http://www.w3.org/1999/xlink" xlink:title="cue lure" id="ABBRID0EGIAI" xlink:type="simple">CL</abbrev>
              </td><td rowspan="1" colspan="1">x</td><td rowspan="1" colspan="1"/><td rowspan="1" colspan="1"/><td rowspan="1" colspan="1"/><td rowspan="1" colspan="1">Sunda</td></tr><tr><td rowspan="1" colspan="1"><italic><tp:taxon-name><tp:taxon-name-part taxon-name-part-type="genus" reg="Zeugodacus">Z.</tp:taxon-name-part> <tp:taxon-name-part taxon-name-part-type="species" reg="flavipilosus">flavipilosus</tp:taxon-name-part></tp:taxon-name></italic> (Hardy, 1982)</td><td rowspan="1" colspan="1">
                <xref ref-type="bibr" rid="B6">Drew and Romig 2013</xref>
              </td><td rowspan="1" colspan="1">
                <abbrev xmlns:xlink="http://www.w3.org/1999/xlink" xlink:title="cue lure" id="ABBRID0EVJAI" xlink:type="simple">CL</abbrev>
              </td><td rowspan="1" colspan="1"/><td rowspan="1" colspan="1"/><td rowspan="1" colspan="1"/><td rowspan="1" colspan="1"/><td rowspan="1" colspan="1">Sulawesi endemic</td></tr><tr><td rowspan="1" colspan="1"><italic><tp:taxon-name><tp:taxon-name-part taxon-name-part-type="genus" reg="Zeugodacus">Z.</tp:taxon-name-part> <tp:taxon-name-part taxon-name-part-type="species" reg="fulvipes">fulvipes</tp:taxon-name-part></tp:taxon-name></italic> (Perkins, 1938)</td><td rowspan="1" colspan="1">Hancock and Drew 2017</td><td rowspan="1" colspan="1">
                <abbrev xmlns:xlink="http://www.w3.org/1999/xlink" xlink:title="cue lure" id="ABBRID0E6KAI" xlink:type="simple">CL</abbrev>
              </td><td rowspan="1" colspan="1"/><td rowspan="1" colspan="1"/><td rowspan="1" colspan="1"/><td rowspan="1" colspan="1"/><td rowspan="1" colspan="1">Sunda</td></tr><tr><td rowspan="1" colspan="1"><italic><tp:taxon-name><tp:taxon-name-part taxon-name-part-type="genus" reg="Zeugodacus">Z.</tp:taxon-name-part> <tp:taxon-name-part taxon-name-part-type="species" reg="hancocki">hancocki</tp:taxon-name-part></tp:taxon-name></italic> (Drew &amp; Romig, 2013)</td><td rowspan="1" colspan="1">
                <xref ref-type="bibr" rid="B6">Drew and Romig 2013</xref>
              </td><td rowspan="1" colspan="1">
                <abbrev xmlns:xlink="http://www.w3.org/1999/xlink" xlink:title="cue lure" id="ABBRID0EOMAI" xlink:type="simple">CL</abbrev>
              </td><td rowspan="1" colspan="1"/><td rowspan="1" colspan="1"/><td rowspan="1" colspan="1"/><td rowspan="1" colspan="1"/><td rowspan="1" colspan="1">Sulawesi endemic</td></tr><tr><td rowspan="1" colspan="1"><italic><tp:taxon-name><tp:taxon-name-part taxon-name-part-type="genus" reg="Zeugodacus">Z.</tp:taxon-name-part> <tp:taxon-name-part taxon-name-part-type="species" reg="heinrichi">heinrichi</tp:taxon-name-part></tp:taxon-name></italic> (Hering, 1941)</td><td rowspan="1" colspan="1">Hering 1941</td><td rowspan="1" colspan="1"><abbrev xmlns:xlink="http://www.w3.org/1999/xlink" xlink:title="cue lure" id="ABBRID0EYNAI" xlink:type="simple">CL</abbrev>/<abbrev xmlns:xlink="http://www.w3.org/1999/xlink" xlink:title="zingerone" id="ABBRID0E3NAI" xlink:type="simple">ZN</abbrev></td><td rowspan="1" colspan="1"/><td rowspan="1" colspan="1"/><td rowspan="1" colspan="1"/><td rowspan="1" colspan="1"/><td rowspan="1" colspan="1">Sunda</td></tr><tr><td rowspan="1" colspan="1"><italic><tp:taxon-name><tp:taxon-name-part taxon-name-part-type="genus" reg="Zeugodacus">Z.</tp:taxon-name-part> <tp:taxon-name-part taxon-name-part-type="species" reg="melanopsis">melanopsis</tp:taxon-name-part></tp:taxon-name></italic> (Hardy, 1982)</td><td rowspan="1" colspan="1">
                <xref ref-type="bibr" rid="B12">Hardy 1982</xref>
              </td><td rowspan="1" colspan="1">
                <abbrev xmlns:xlink="http://www.w3.org/1999/xlink" xlink:title="cue lure" id="ABBRID0EKPAI" xlink:type="simple">CL</abbrev>
              </td><td rowspan="1" colspan="1"/><td rowspan="1" colspan="1"/><td rowspan="1" colspan="1"/><td rowspan="1" colspan="1"/><td rowspan="1" colspan="1">Sulawesi endemic</td></tr><tr><td rowspan="1" colspan="1"><italic><tp:taxon-name><tp:taxon-name-part taxon-name-part-type="genus" reg="Zeugodacus">Z.</tp:taxon-name-part> <tp:taxon-name-part taxon-name-part-type="species" reg="neoflavipilosus">neoflavipilosus</tp:taxon-name-part></tp:taxon-name></italic> (Drew &amp; Romig, 2013)</td><td rowspan="1" colspan="1">
                <xref ref-type="bibr" rid="B6">Drew and Romig 2013</xref>
              </td><td rowspan="1" colspan="1">
                <abbrev xmlns:xlink="http://www.w3.org/1999/xlink" xlink:title="cue lure" id="ABBRID0EZQAI" xlink:type="simple">CL</abbrev>
              </td><td rowspan="1" colspan="1"/><td rowspan="1" colspan="1"/><td rowspan="1" colspan="1"/><td rowspan="1" colspan="1"/><td rowspan="1" colspan="1">Sulawesi endemic</td></tr><tr><td rowspan="1" colspan="1"><italic><tp:taxon-name><tp:taxon-name-part taxon-name-part-type="genus" reg="Zeugodacus">Z.</tp:taxon-name-part> <tp:taxon-name-part taxon-name-part-type="species" reg="neolipsanus">neolipsanus</tp:taxon-name-part></tp:taxon-name></italic> (Drew &amp; Romig, 2013)</td><td rowspan="1" colspan="1">
                <xref ref-type="bibr" rid="B6">Drew and Romig 2013</xref>
              </td><td rowspan="1" colspan="1">
                <abbrev xmlns:xlink="http://www.w3.org/1999/xlink" xlink:title="cue lure" id="ABBRID0EISAI" xlink:type="simple">CL</abbrev>
              </td><td rowspan="1" colspan="1"/><td rowspan="1" colspan="1"/><td rowspan="1" colspan="1"/><td rowspan="1" colspan="1"/><td rowspan="1" colspan="1">Wallacea</td></tr><tr><td rowspan="1" colspan="1"><italic><tp:taxon-name><tp:taxon-name-part taxon-name-part-type="genus" reg="Zeugodacus">Z.</tp:taxon-name-part> <tp:taxon-name-part taxon-name-part-type="species" reg="persignatus">persignatus</tp:taxon-name-part></tp:taxon-name></italic> (Hering, 1941)</td><td rowspan="1" colspan="1">
                <xref ref-type="bibr" rid="B6">Drew and Romig 2013</xref>
              </td><td rowspan="1" colspan="1">
                <abbrev xmlns:xlink="http://www.w3.org/1999/xlink" xlink:title="cue lure" id="ABBRID0EXTAI" xlink:type="simple">CL</abbrev>
              </td><td rowspan="1" colspan="1">x</td><td rowspan="1" colspan="1"/><td rowspan="1" colspan="1"/><td rowspan="1" colspan="1"/><td rowspan="1" colspan="1">Wallacea</td></tr><tr><td rowspan="1" colspan="1"><italic><tp:taxon-name><tp:taxon-name-part taxon-name-part-type="genus" reg="Zeugodacus">Z.</tp:taxon-name-part> <tp:taxon-name-part taxon-name-part-type="species" reg="proprescutellatus">proprescutellatus</tp:taxon-name-part></tp:taxon-name></italic> (Zhang Che &amp; Gao, 2011)</td><td rowspan="1" colspan="1">This study</td><td rowspan="1" colspan="1">
                <abbrev xmlns:xlink="http://www.w3.org/1999/xlink" xlink:title="cue lure" id="ABBRID0EBVAI" xlink:type="simple">CL</abbrev>
              </td><td rowspan="1" colspan="1">x</td><td rowspan="1" colspan="1"/><td rowspan="1" colspan="1"/><td rowspan="1" colspan="1"/><td rowspan="1" colspan="1">Sunda</td></tr><tr><td rowspan="1" colspan="1"><italic><tp:taxon-name><tp:taxon-name-part taxon-name-part-type="genus" reg="Zeugodacus">Z.</tp:taxon-name-part> <tp:taxon-name-part taxon-name-part-type="species" reg="synnephes">synnephes</tp:taxon-name-part></tp:taxon-name></italic> (Hendel, 1913)</td><td rowspan="1" colspan="1">
                <xref ref-type="bibr" rid="B6">Drew and Romig 2013</xref>
              </td><td rowspan="1" colspan="1">
                <abbrev xmlns:xlink="http://www.w3.org/1999/xlink" xlink:title="cue lure" id="ABBRID0EQWAI" xlink:type="simple">CL</abbrev>
              </td><td rowspan="1" colspan="1"/><td rowspan="1" colspan="1"/><td rowspan="1" colspan="1"/><td rowspan="1" colspan="1"/><td rowspan="1" colspan="1">Sunda</td></tr><tr><td rowspan="1" colspan="1"><italic><tp:taxon-name><tp:taxon-name-part taxon-name-part-type="genus" reg="Zeugodacus">Z.</tp:taxon-name-part> <tp:taxon-name-part taxon-name-part-type="species" reg="tebeduiae">tebeduiae</tp:taxon-name-part></tp:taxon-name></italic> (Drew &amp; Romig, 2013)</td><td rowspan="1" colspan="1">
                <xref ref-type="bibr" rid="B6">Drew and Romig 2013</xref>
              </td><td rowspan="1" colspan="1">
                <abbrev xmlns:xlink="http://www.w3.org/1999/xlink" xlink:title="cue lure" id="ABBRID0E6XAI" xlink:type="simple">CL</abbrev>
              </td><td rowspan="1" colspan="1"/><td rowspan="1" colspan="1"/><td rowspan="1" colspan="1"/><td rowspan="1" colspan="1"/><td rowspan="1" colspan="1">Sunda</td></tr><tr><td rowspan="1" colspan="1"><italic><tp:taxon-name><tp:taxon-name-part taxon-name-part-type="genus" reg="Zeugodacus">Z.</tp:taxon-name-part> <tp:taxon-name-part taxon-name-part-type="species" reg="transversus">transversus</tp:taxon-name-part></tp:taxon-name></italic> (Hardy, 1982)</td><td rowspan="1" colspan="1">
                <xref ref-type="bibr" rid="B12">Hardy 1982</xref>
              </td><td rowspan="1" colspan="1">
                <abbrev xmlns:xlink="http://www.w3.org/1999/xlink" xlink:title="cue lure" id="ABBRID0EOZAI" xlink:type="simple">CL</abbrev>
              </td><td rowspan="1" colspan="1">x</td><td rowspan="1" colspan="1"/><td rowspan="1" colspan="1"/><td rowspan="1" colspan="1"/><td rowspan="1" colspan="1">Sulawesi endemic</td></tr><tr><td rowspan="1" colspan="1"><italic><tp:taxon-name><tp:taxon-name-part taxon-name-part-type="genus" reg="Zeugodacus">Z.</tp:taxon-name-part> <tp:taxon-name-part taxon-name-part-type="species" reg="ujungpandangiae">ujungpandangiae</tp:taxon-name-part></tp:taxon-name></italic> (Drew &amp; Romig, 2013)</td><td rowspan="1" colspan="1">
                <xref ref-type="bibr" rid="B6">Drew and Romig 2013</xref>
              </td><td rowspan="1" colspan="1">
                <abbrev xmlns:xlink="http://www.w3.org/1999/xlink" xlink:title="cue lure" id="ABBRID0E41AI" xlink:type="simple">CL</abbrev>
              </td><td rowspan="1" colspan="1"/><td rowspan="1" colspan="1"/><td rowspan="1" colspan="1"/><td rowspan="1" colspan="1"/><td rowspan="1" colspan="1">Sulawesi endemic</td></tr><tr><td rowspan="1" colspan="1"><italic><tp:taxon-name><tp:taxon-name-part taxon-name-part-type="genus" reg="Zeugodacus">Z.</tp:taxon-name-part> <tp:taxon-name-part taxon-name-part-type="species" reg="vargus">vargus</tp:taxon-name-part></tp:taxon-name></italic> (Hardy, 1982)</td><td rowspan="1" colspan="1">
                <xref ref-type="bibr" rid="B12">Hardy 1982</xref>
              </td><td rowspan="1" colspan="1">
                <abbrev xmlns:xlink="http://www.w3.org/1999/xlink" xlink:title="cue lure" id="ABBRID0EM3AI" xlink:type="simple">CL</abbrev>
              </td><td rowspan="1" colspan="1"/><td rowspan="1" colspan="1"/><td rowspan="1" colspan="1"/><td rowspan="1" colspan="1"/><td rowspan="1" colspan="1">Sulawesi endemic</td></tr></tbody></table><table-wrap-foot><fn><p>*: new lure record. Male lure abbreviations: <abbrev xmlns:xlink="http://www.w3.org/1999/xlink" xlink:title="methyl eugenol" id="ABBRID0ED4AI" xlink:type="simple">ME</abbrev> = methyl eugenol, <abbrev xmlns:xlink="http://www.w3.org/1999/xlink" xlink:title="cue lure" id="ABBRID0EH4AI" xlink:type="simple">CL</abbrev> = cue lure, <abbrev xmlns:xlink="http://www.w3.org/1999/xlink" xlink:title="zingerone" id="ABBRID0EL4AI" xlink:type="simple">ZN</abbrev> = zingerone.</p></fn></table-wrap-foot></table-wrap><supplementary-material xmlns:xlink="http://www.w3.org/1999/xlink" id="S1" position="float" xlink:type="simple" orientation="portrait"><object-id content-type="doi" xlink:type="simple">10.3897/zookeys.973.55327.suppl1</object-id><object-id content-type="zenodo_dep_id" xlink:type="simple">4083653</object-id><label>Supplementary material 1</label><caption><p>Table S1</p></caption><statement content-type="dataType"><label>Data type</label><p>preadsheet with trapping records</p></statement><statement content-type="notes"><label>Explanation note</label><p>Table including the lot numbers for each trapping event, fly identification, fly counts, lure used and exact locality.</p></statement><media mimetype="application/vnd.openxmlformats-officedocument.spreadsheetml.sheet" id="suppl55327_SP_1_287109_A_459314.xlsx" xlink:href="zookeys-973-103-s001.xlsx" position="float" orientation="portrait" xlink:type="simple"><uri content-type="original_file" xlink:type="simple">https://binary.pensoft.net/file/459314</uri></media><attrib specific-use="authors">Camiel Doorenweerd, Arni Ekayanti, Daniel Rubinoff</attrib></supplementary-material></tp:treatment-sec><ref-list><ref id="B6"><mixed-citation xmlns:xlink="http://www.w3.org/1999/xlink" xlink:type="simple"><person-group><name name-style="western"><surname>Drew</surname><given-names>RAI</given-names></name><name name-style="western"><surname>Romig</surname><given-names>MC</given-names></name></person-group> (<year>2013</year>) <source>Tropical Fruit Flies of South-East Asia.</source><publisher-name>CABI</publisher-name>, <publisher-loc>Oxfordshire</publisher-loc>, <size units="page">655 pp</size>.</mixed-citation></ref><ref id="B7"><mixed-citation xmlns:xlink="http://www.w3.org/1999/xlink" xlink:type="simple"><person-group><name name-style="western"><surname>Drew</surname><given-names>RAI</given-names></name><name name-style="western"><surname>Romig</surname><given-names>MC</given-names></name></person-group> (<year>2016</year>) Keys to the Tropical Fruit Flies of South-East Asia. CABI Publishing, 487 pp.</mixed-citation></ref><ref id="B1"><mixed-citation xmlns:xlink="http://www.w3.org/1999/xlink" xlink:type="simple"><person-group><name name-style="western"><surname>Allwood</surname><given-names>AJ</given-names></name><name name-style="western"><surname>Chinajariyawong</surname><given-names>A</given-names></name><name name-style="western"><surname>Drew</surname><given-names>RAI</given-names></name><name name-style="western"><surname>Hamacek</surname><given-names>EL</given-names></name><name name-style="western"><surname>Hancock</surname><given-names>DL</given-names></name><name name-style="western"><surname>Hengsawad</surname><given-names>C</given-names></name><name name-style="western"><surname>Jipanin</surname><given-names>JC</given-names></name><name name-style="western"><surname>Jirasurat</surname><given-names>M</given-names></name><name name-style="western"><surname>Kong Krong</surname><given-names>C</given-names></name><name name-style="western"><surname>Kritsaneepaiboon</surname><given-names>S</given-names></name><name name-style="western"><surname>Leong</surname><given-names>CTS</given-names></name><name name-style="western"><surname>Vijaysegaran</surname><given-names>S</given-names></name></person-group> (<year>1999</year>) <article-title>Host plant records for fruit flies (<tp:taxon-name><tp:taxon-name-part taxon-name-part-type="order">Diptera</tp:taxon-name-part></tp:taxon-name>: <tp:taxon-name><tp:taxon-name-part taxon-name-part-type="family">Tephritidae</tp:taxon-name-part></tp:taxon-name>).</article-title><source>The Raffles Bulletin of Zoology Supplement</source><volume>7</volume>: <fpage>1</fpage>–<lpage>92</lpage>.</mixed-citation></ref><ref id="B13"><mixed-citation xmlns:xlink="http://www.w3.org/1999/xlink" xlink:type="simple"><person-group><name name-style="western"><surname>Hardy</surname><given-names>DE</given-names></name><name name-style="western"><surname>Adachi</surname><given-names>MS</given-names></name></person-group> (<year>1954</year>) <article-title>Studies in the fruit flies of the Philippine Islands, Indonesia and Malaya. Part 1. <tp:taxon-name><tp:taxon-name-part taxon-name-part-type="tribe">Dacini</tp:taxon-name-part></tp:taxon-name> (<tp:taxon-name><tp:taxon-name-part taxon-name-part-type="family">Tephritidae</tp:taxon-name-part></tp:taxon-name>-<tp:taxon-name><tp:taxon-name-part taxon-name-part-type="order">Diptera</tp:taxon-name-part></tp:taxon-name>).</article-title><source>Pacific Science</source><volume>8</volume>: <fpage>147</fpage>–<lpage>204</lpage>.</mixed-citation></ref><ref id="B12"><mixed-citation xmlns:xlink="http://www.w3.org/1999/xlink" xlink:type="simple"><person-group><name name-style="western"><surname>Hardy</surname><given-names>DE</given-names></name></person-group> (<year>1982</year>) <article-title>The <tp:taxon-name><tp:taxon-name-part taxon-name-part-type="tribe">Dacini</tp:taxon-name-part></tp:taxon-name> of Sulawesi (<tp:taxon-name><tp:taxon-name-part taxon-name-part-type="order">Diptera</tp:taxon-name-part></tp:taxon-name>: <tp:taxon-name><tp:taxon-name-part taxon-name-part-type="family">Tephritidae</tp:taxon-name-part></tp:taxon-name>).</article-title><source>Treubia</source><volume>28</volume>: <fpage>173</fpage>–<lpage>241</lpage>.</mixed-citation></ref><ref id="B4"><mixed-citation xmlns:xlink="http://www.w3.org/1999/xlink" xlink:type="simple"><person-group><name name-style="western"><surname>Drew</surname><given-names>RAI</given-names></name><name name-style="western"><surname>Hancock</surname><given-names>DL</given-names></name></person-group> (<year>1994</year>) <article-title>The <italic><tp:taxon-name><tp:taxon-name-part taxon-name-part-type="genus">Bactrocera</tp:taxon-name-part> <tp:taxon-name-part taxon-name-part-type="species">dorsalis</tp:taxon-name-part></tp:taxon-name></italic> complex of fruit flies (<tp:taxon-name><tp:taxon-name-part taxon-name-part-type="order">Diptera</tp:taxon-name-part></tp:taxon-name>: <tp:taxon-name><tp:taxon-name-part taxon-name-part-type="family">Tephritidae</tp:taxon-name-part></tp:taxon-name>: <tp:taxon-name><tp:taxon-name-part taxon-name-part-type="subfamily">Dacinae</tp:taxon-name-part></tp:taxon-name>) in Asia.</article-title><source>Bulletin of Entomological Research Supplement Series</source><volume>2</volume>: <fpage>1</fpage>–<lpage>68</lpage>. <ext-link xlink:type="simple" ext-link-type="doi" xlink:href="10.1017/S1367426900000278">https://doi.org/10.1017/S1367426900000278</ext-link></mixed-citation></ref><ref id="B3"><mixed-citation xmlns:xlink="http://www.w3.org/1999/xlink" xlink:type="simple"><person-group><name name-style="western"><surname>Drew</surname><given-names>RAI</given-names></name></person-group> (<year>1989</year>) <article-title>The tropical fruit flies (<tp:taxon-name><tp:taxon-name-part taxon-name-part-type="order">Diptera</tp:taxon-name-part></tp:taxon-name>: <tp:taxon-name><tp:taxon-name-part taxon-name-part-type="family">Tephritidae</tp:taxon-name-part></tp:taxon-name>: <tp:taxon-name><tp:taxon-name-part taxon-name-part-type="subfamily">Dacinae</tp:taxon-name-part></tp:taxon-name>) of the Australasian and Oceanian regions.</article-title><source>Memoirs of the Queensland Museum</source><volume>1</volume>: <fpage>1</fpage>–<lpage>536</lpage>.</mixed-citation></ref><ref id="B19"><mixed-citation xmlns:xlink="http://www.w3.org/1999/xlink" xlink:type="simple"><person-group><name name-style="western"><surname>Liang</surname><given-names>GQ</given-names></name><name name-style="western"><surname>Hancock</surname><given-names>DL</given-names></name><name name-style="western"><surname>Xu</surname><given-names>W</given-names></name><name name-style="western"><surname>Liang</surname><given-names>F</given-names></name></person-group> (<year>1993</year>) <article-title>Notes on the <tp:taxon-name><tp:taxon-name-part taxon-name-part-type="subfamily">Dacinae</tp:taxon-name-part></tp:taxon-name> of southern China (<tp:taxon-name><tp:taxon-name-part taxon-name-part-type="order">Diptera</tp:taxon-name-part></tp:taxon-name>: <tp:taxon-name><tp:taxon-name-part taxon-name-part-type="family">Tephritidae</tp:taxon-name-part></tp:taxon-name>).</article-title><source>Journal of the Australian Entomological Society</source><volume>32</volume>: <fpage>137</fpage>–<lpage>140</lpage>. <ext-link xlink:type="simple" ext-link-type="doi" xlink:href="10.1111/j.1440-6055.1993.tb00561.x">https://doi.org/10.1111/j.1440-6055.1993.tb00561.x</ext-link></mixed-citation></ref><ref id="B24"><mixed-citation xmlns:xlink="http://www.w3.org/1999/xlink" xlink:type="simple"><person-group><name name-style="western"><surname>San Jose</surname><given-names>M</given-names></name><name name-style="western"><surname>Doorenweerd</surname><given-names>C</given-names></name><name name-style="western"><surname>Leblanc</surname><given-names>L</given-names></name><name name-style="western"><surname>Barr</surname><given-names>N</given-names></name><name name-style="western"><surname>Geib</surname><given-names>S</given-names></name><name name-style="western"><surname>Rubinoff</surname><given-names>D</given-names></name></person-group> (<year>2018b</year>) Tracking the Origins of Fly Invasions; Using Mitochondrial Haplotype Diversity to Identify Potential Source Populations in Two Genetically Intertwined Fruit Fly Species (<italic><tp:taxon-name><tp:taxon-name-part taxon-name-part-type="genus">Bactrocera</tp:taxon-name-part> <tp:taxon-name-part taxon-name-part-type="species">carambolae</tp:taxon-name-part></tp:taxon-name></italic> and <italic><tp:taxon-name><tp:taxon-name-part taxon-name-part-type="genus">Bactrocera</tp:taxon-name-part> <tp:taxon-name-part taxon-name-part-type="species">dorsalis</tp:taxon-name-part></tp:taxon-name></italic> [<tp:taxon-name><tp:taxon-name-part taxon-name-part-type="order">Diptera</tp:taxon-name-part></tp:taxon-name>: <tp:taxon-name><tp:taxon-name-part taxon-name-part-type="family">Tephritidae</tp:taxon-name-part></tp:taxon-name>]). Journal of Economic Entomology: 1–13. <ext-link xlink:type="simple" ext-link-type="doi" xlink:href="10.1093/jee/toy272">https://doi.org/10.1093/jee/toy272</ext-link></mixed-citation></ref><ref id="B18"><mixed-citation xmlns:xlink="http://www.w3.org/1999/xlink" xlink:type="simple"><person-group><name name-style="western"><surname>Leblanc</surname><given-names>L</given-names></name><name name-style="western"><surname>Hossain</surname><given-names>MA</given-names></name><name name-style="western"><surname>Doorenweerd</surname><given-names>C</given-names></name><name name-style="western"><surname>Khan</surname><given-names>SA</given-names></name><name name-style="western"><surname>Momen</surname><given-names>M</given-names></name><name name-style="western"><surname>San</surname><given-names>Jose M</given-names></name><name name-style="western"><surname>Rubinoff</surname><given-names>D</given-names></name></person-group> (<year>2019</year>) <article-title>Six years of fruit fly surveys in Bangladesh: a new species, 33 new country records and discovery of the highly invasive <italic><tp:taxon-name><tp:taxon-name-part taxon-name-part-type="genus">Bactrocera</tp:taxon-name-part> <tp:taxon-name-part taxon-name-part-type="species">carambolae</tp:taxon-name-part></tp:taxon-name></italic> (<tp:taxon-name><tp:taxon-name-part taxon-name-part-type="order">Diptera</tp:taxon-name-part></tp:taxon-name>, <tp:taxon-name><tp:taxon-name-part taxon-name-part-type="family">Tephritidae</tp:taxon-name-part></tp:taxon-name>).</article-title><source>ZooKeys</source><volume>876</volume>: <fpage>87</fpage>–<lpage>109</lpage>. <ext-link xlink:type="simple" ext-link-type="doi" xlink:href="10.3897/zookeys.876.38096">https://doi.org/10.3897/zookeys.876.38096</ext-link></mixed-citation></ref><ref id="B29"><mixed-citation xmlns:xlink="http://www.w3.org/1999/xlink" xlink:type="simple"><person-group><name name-style="western"><surname>Vargas</surname><given-names>RI</given-names></name><name name-style="western"><surname>Pinero</surname><given-names>JC</given-names></name><name name-style="western"><surname>Leblanc</surname><given-names>L</given-names></name></person-group> (<year>2015</year>) <article-title>An overview of pest species of <italic><tp:taxon-name><tp:taxon-name-part taxon-name-part-type="genus">Bactrocera</tp:taxon-name-part></tp:taxon-name></italic> fruit flies (<tp:taxon-name><tp:taxon-name-part taxon-name-part-type="order">Diptera</tp:taxon-name-part></tp:taxon-name>: <tp:taxon-name><tp:taxon-name-part taxon-name-part-type="family">Tephritidae</tp:taxon-name-part></tp:taxon-name>) and the integration of biopesticides with other biological approaches for their management with a focus on the pacific region.</article-title><source>Insects</source><volume>6</volume>: <fpage>297</fpage>–<lpage>318</lpage>. <ext-link xlink:type="simple" ext-link-type="doi" xlink:href="10.3390/insects6020297">https://doi.org/10.3390/insects6020297</ext-link></mixed-citation></ref></ref-list></tp:taxon-treatment>
