# Supplementary material for: The Dacini fruit fly fauna of Sulawesi fits Lydekker’s line but also supports Wallacea as a biogeographic region (Diptera, Tephritidae)
Source: Zookeys. 2020 Oct 5;973:103–22. doi: 10.3897/zookeys.973.55327 (PMC7562968; doi:10.3897/zookeys.973.55327)
Supplement: Supplementary material 1 — Table S1 [file zookeys-973-103-s001.xlsx]

## Sheet: data-1599094346163
Supplemental Table 1 to The Dacini fruit fly fauna of Sulawesi fits Lydekker’s line but also supports Wallacea as a biogeographic region (Diptera, Tephritidae)
surpluscode	taxon	male	female	col_method	det	country	region	locality	latitude	longitude	altitude	date_labeltext
11442	Bactrocera abbreviata	2		Zingerone	Doorenweerd 2019	Indonesia	Sulawesi	South Sulawesi: Insitu	-2.5464	120.792	32	i–iii.2019
11457	Bactrocera abbreviata	1		Zingerone	Doorenweerd 2019	Indonesia	Sulawesi	South Sulawesi: Arni field	-2.5587	120.793	27	i–iii.2019
6441	Bactrocera albistrigata	1		Cue lure	Leblanc 2018	Indonesia	Sulawesi	South Sulawesi: Insitu	-2.5464	120.792	32	v.2016
6442	Bactrocera albistrigata	1		Cue lure	Leblanc 2018	Indonesia	Sulawesi	South Sulawesi: Insitu	-2.5464	120.792	32	v.2016
6444	Bactrocera albistrigata	1		Cue lure	Leblanc 2018	Indonesia	Sulawesi	South Sulawesi: Insitu	-2.5464	120.792	32	v.2016
6445	Bactrocera albistrigata	1		Cue lure	Leblanc 2018	Indonesia	Sulawesi	South Sulawesi: Insitu	-2.5464	120.792	32	v.2016
6449	Bactrocera albistrigata	1		Cue lure	Leblanc 2018	Indonesia	Sulawesi	South Sulawesi: Insitu	-2.5464	120.792	32	v.2016
6450	Bactrocera albistrigata	1		Cue lure	Leblanc 2018	Indonesia	Sulawesi	South Sulawesi: Insitu	-2.5464	120.792	32	v.2016
6453	Bactrocera albistrigata	1		Cue lure	Leblanc 2018	Indonesia	Sulawesi	South Sulawesi: Insitu	-2.5464	120.792	32	v.2016
6454	Bactrocera albistrigata	1		Cue lure	Leblanc 2018	Indonesia	Sulawesi	South Sulawesi: Insitu	-2.5464	120.792	32	v.2016
6455	Bactrocera albistrigata	1		Cue lure	Leblanc 2018	Indonesia	Sulawesi	South Sulawesi: Insitu	-2.5464	120.792	32	v.2016
6456	Bactrocera albistrigata	1		Cue lure	Leblanc 2018	Indonesia	Sulawesi	South Sulawesi: Insitu	-2.5464	120.792	32	v.2016
6457	Bactrocera albistrigata	1		Cue lure	Leblanc 2018	Indonesia	Sulawesi	South Sulawesi: Insitu	-2.5464	120.792	32	1.xii.2016
6461	Bactrocera albistrigata	1		Cue lure	Leblanc 2018	Indonesia	Sulawesi	South Sulawesi: Insitu	-2.5464	120.792	32	1.xii.2016
6514	Bactrocera albistrigata	4		Cue lure	Leblanc 2018	Indonesia	Sulawesi	South Sulawesi: Insitu	-2.5464	120.792	32	v.2016
6515	Bactrocera albistrigata	25		Cue lure	Leblanc 2018	Indonesia	Sulawesi	South Sulawesi: Insitu	-2.5464	120.792	32	v.2016
6516	Bactrocera albistrigata	9		Cue lure	Leblanc 2018	Indonesia	Sulawesi	South Sulawesi: Insitu	-2.5464	120.792	32	v.2016
6517	Bactrocera albistrigata	25		Cue lure	Leblanc 2018	Indonesia	Sulawesi	South Sulawesi: Insitu	-2.5464	120.792	32	v.2016
6518	Bactrocera albistrigata	1		Cue lure	Leblanc 2018	Indonesia	Sulawesi	South Sulawesi: Insitu	-2.5464	120.792	32	1.xii.2016
6519	Bactrocera albistrigata	10		Cue lure	Leblanc 2018	Indonesia	Sulawesi	South Sulawesi: Insitu	-2.5464	120.792	32	1.xii.2016
6547	Bactrocera albistrigata	22		Cue lure	Leblanc 2018	Indonesia	Sulawesi	South Sulawesi: Insitu	-2.5464	120.792	21
10568	Bactrocera albistrigata	28		Cue lure	Doorenweerd 2018	Indonesia	Sulawesi	North Sulawesi: Manado	1.3973	124.649	20	13–15.xii.2017
10572	Bactrocera albistrigata	19		Cue lure	Doorenweerd 2018	Indonesia	Sulawesi	South Sulawesi: MCRC Tarengge Block 20	-2.5547	120.805	28	1–15.x.2018
10575	Bactrocera albistrigata	8		Cue lure	Doorenweerd 2018	Indonesia	Sulawesi	South Sulawesi: Insitu	-2.5464	120.792	32	1–15.x.2018
10869	Bactrocera albistrigata	129		Cue lure	Doorenweerd 2019	Indonesia	Sulawesi	South Sulawesi: MCRC Tarengge Block 20	-2.5547	120.805	28	22.xii.2018
10872	Bactrocera albistrigata	200		Cue lure	Doorenweerd 2019	Indonesia	Sulawesi	South Sulawesi: Insitu	-2.5464	120.792	32	20–22.xii.2018
10873	Bactrocera albistrigata	50		Cue lure	Doorenweerd 2019	Indonesia	Sulawesi	South Sulawesi: Insitu	-2.5464	120.792	32	20–22.xii.2018
10882	Bactrocera albistrigata	200		Cue lure	Doorenweerd 2019	Indonesia	Sulawesi	South Sulawesi: MCRC Tarengge Block 20	-2.5547	120.805	28	18–22.xii.2018
10883	Bactrocera albistrigata	200		Cue lure	Doorenweerd 2019	Indonesia	Sulawesi	South Sulawesi: MCRC Tarengge Block 20	-2.5547	120.805	28	18–22.xii.2018
10889	Bactrocera albistrigata	100		Cue lure	Doorenweerd 2019	Indonesia	Sulawesi	South Sulawesi: Insitu	-2.5464	120.792	32	3–9.i.2019
10893	Bactrocera albistrigata		2	Cue lure	Doorenweerd 2019	Indonesia	Sulawesi	South Sulawesi: Insitu	-2.5464	120.792	32	3–9.i.2019
10897	Bactrocera albistrigata	26		Cue lure	Doorenweerd 2019	Indonesia	Sulawesi	South Sulawesi: MCRC Tarengge Block 20	-2.5547	120.805	28	4.i.2019
10898	Bactrocera albistrigata	21		Cue lure	Doorenweerd 2019	Indonesia	Sulawesi	South Sulawesi: Insitu	-2.5464	120.792	32	10–17.xii.2018
10902	Bactrocera albistrigata	200		Cue lure	Doorenweerd 2019	Indonesia	Sulawesi	South Sulawesi: Insitu	-2.5464	120.792	32	10–17.xii.2018
10903	Bactrocera albistrigata	100		Cue lure	Doorenweerd 2019	Indonesia	Sulawesi	South Sulawesi: Insitu	-2.5464	120.792	32	10–17.xii.2018
11439	Bactrocera albistrigata	1		Zingerone	Doorenweerd 2019	Indonesia	Sulawesi	South Sulawesi: MCRC Tarengge Block 20	-2.5547	120.805	28	i–iv.2019
11450	Bactrocera albistrigata	2		Zingerone	Doorenweerd 2019	Indonesia	Sulawesi	South Sulawesi: Insitu	-2.5464	120.792	32	i–iii.2019
11456	Bactrocera albistrigata	1		Zingerone	Doorenweerd 2019	Indonesia	Sulawesi	South Sulawesi: Arni field	-2.5587	120.793	27	i–iii.2019
11468	Bactrocera albistrigata	42		Cue lure	Doorenweerd 2019	Indonesia	Sulawesi	South Sulawesi: Insitu	-2.5464	120.792	32	iii.2019
11482	Bactrocera albistrigata	160		Cue lure	Doorenweerd 2019	Indonesia	Sulawesi	South Sulawesi: Insitu	-2.5464	120.792	32	ii.2019
11483	Bactrocera albistrigata	86		Cue lure	Doorenweerd 2019	Indonesia	Sulawesi	South Sulawesi: Insitu	-2.5464	120.792	32	ii.2019
6426	Bactrocera carambolae	2		Methyl eugenol	Doorenweerd 2019	Indonesia	Sulawesi	South Sulawesi: Insitu	-2.5464	120.792	32	v.2016
6382	Bactrocera commensurata	1		Methyl eugenol	Doorenweerd 2018	Indonesia	Sulawesi	South Sulawesi: Insitu	-2.5464	120.792	32	v.2016
6383	Bactrocera commensurata	1		Methyl eugenol	Doorenweerd 2018	Indonesia	Sulawesi	South Sulawesi: Insitu	-2.5464	120.792	32	v.2016
6388	Bactrocera commensurata	1		Methyl eugenol	Doorenweerd 2018	Indonesia	Sulawesi	South Sulawesi: Insitu	-2.5464	120.792	32	v.2016
6389	Bactrocera commensurata	1		Methyl eugenol	Doorenweerd 2018	Indonesia	Sulawesi	South Sulawesi: Insitu	-2.5464	120.792	32	v.2016
6393	Bactrocera commensurata	1		Methyl eugenol	Doorenweerd 2018	Indonesia	Sulawesi	South Sulawesi: Insitu	-2.5464	120.792	32	v.2016
6397	Bactrocera commensurata	1		Methyl eugenol	Doorenweerd 2018	Indonesia	Sulawesi	South Sulawesi: Insitu	-2.5464	120.792	32	v.2016
6398	Bactrocera commensurata	1		Methyl eugenol	Doorenweerd 2018	Indonesia	Sulawesi	South Sulawesi: Insitu	-2.5464	120.792	32	v.2016
6401	Bactrocera commensurata	1		Methyl eugenol	Doorenweerd 2018	Indonesia	Sulawesi	South Sulawesi: Insitu	-2.5464	120.792	32	v.2016
6402	Bactrocera commensurata	1		Methyl eugenol	Doorenweerd 2018	Indonesia	Sulawesi	South Sulawesi: Insitu	-2.5464	120.792	32	v.2016
6407	Bactrocera commensurata	1		Methyl eugenol	Doorenweerd 2018	Indonesia	Sulawesi	South Sulawesi: Insitu	-2.5464	120.792	32	v.2016
6408	Bactrocera commensurata	1		Methyl eugenol	Doorenweerd 2018	Indonesia	Sulawesi	South Sulawesi: Insitu	-2.5464	120.792	32	v.2016
6411	Bactrocera commensurata	1		Methyl eugenol	Doorenweerd 2018	Indonesia	Sulawesi	South Sulawesi: Insitu	-2.5464	120.792	32	v.2016
6412	Bactrocera commensurata	1		Methyl eugenol	Doorenweerd 2018	Indonesia	Sulawesi	South Sulawesi: Insitu	-2.5464	120.792	32	v.2016
6413	Bactrocera commensurata	1		Methyl eugenol	Doorenweerd 2018	Indonesia	Sulawesi	South Sulawesi: Insitu	-2.5464	120.792	32	v.2016
6414	Bactrocera commensurata	1		Methyl eugenol	Doorenweerd 2018	Indonesia	Sulawesi	South Sulawesi: Insitu	-2.5464	120.792	32	v.2016
6419	Bactrocera commensurata	1		Methyl eugenol	Doorenweerd 2018	Indonesia	Sulawesi	South Sulawesi: Insitu	-2.5464	120.792	32	v.2016
6420	Bactrocera commensurata	1		Methyl eugenol	Doorenweerd 2018	Indonesia	Sulawesi	South Sulawesi: Insitu	-2.5464	120.792	32	v.2016
6421	Bactrocera commensurata	1		Methyl eugenol	Doorenweerd 2018	Indonesia	Sulawesi	South Sulawesi: Insitu	-2.5464	120.792	32	v.2016
6424	Bactrocera commensurata	1		Methyl eugenol	Doorenweerd 2018	Indonesia	Sulawesi	South Sulawesi: Insitu	-2.5464	120.792	32	v.2016
6429	Bactrocera commensurata	1		Methyl eugenol	Doorenweerd 2018	Indonesia	Sulawesi	South Sulawesi: Insitu	-2.5464	120.792	32	v.2016
6473	Bactrocera commensurata	1		Methyl eugenol	Doorenweerd 2018	Indonesia	Sulawesi	South Sulawesi: Insitu	-2.5464	120.792	32	1.xii.2016
6485	Bactrocera commensurata	1		Methyl eugenol	Doorenweerd 2018	Indonesia	Sulawesi	South Sulawesi: Insitu	-2.5464	120.792	32	v.2016
6488	Bactrocera commensurata	5		Methyl eugenol	Doorenweerd 2018	Indonesia	Sulawesi	South Sulawesi: Insitu	-2.5464	120.792	32	v.2016
6494	Bactrocera commensurata	2		Methyl eugenol	Doorenweerd 2018	Indonesia	Sulawesi	South Sulawesi: Insitu	-2.5464	120.792	32	v.2016
6496	Bactrocera commensurata	4		Methyl eugenol	Doorenweerd 2018	Indonesia	Sulawesi	South Sulawesi: Insitu	-2.5464	120.792	32	v.2016
6499	Bactrocera commensurata	10		Methyl eugenol	Doorenweerd 2018	Indonesia	Sulawesi	South Sulawesi: Insitu	-2.5464	120.792	32	v.2016
6503	Bactrocera commensurata	15		Methyl eugenol	Doorenweerd 2018	Indonesia	Sulawesi	South Sulawesi: Insitu	-2.5464	120.792	32	v.2016
6536	Bactrocera commensurata	55		Methyl eugenol	Doorenweerd 2018	Indonesia	Sulawesi	South Sulawesi: Insitu	-2.5464	120.792	21
6545	Bactrocera commensurata	36		Methyl eugenol	Doorenweerd 2018	Indonesia	Sulawesi	South Sulawesi: Insitu	-2.5464	120.792	21
6551	Bactrocera commensurata	6		Cue lure	Doorenweerd 2018	Indonesia	Sulawesi	South Sulawesi: Insitu	-2.5464	120.792	21
10579	Bactrocera commensurata	7		Methyl eugenol	Doorenweerd 2018	Indonesia	Sulawesi	South Sulawesi: Insitu	-2.5464	120.792	32	1–15.x.2018
10593	Bactrocera commensurata	7		Methyl eugenol	Doorenweerd 2018	Indonesia	Sulawesi	South Sulawesi: MCRC Tarengge Block 20	-2.5547	120.805	28	1–15.x.2018
10597	Bactrocera commensurata	5		Methyl eugenol	Doorenweerd 2018	Indonesia	Sulawesi	South Sulawesi: Arni field	-2.5587	120.793	27	1–15.x.2018
10602	Bactrocera commensurata	10		Methyl eugenol	Doorenweerd 2018	Indonesia	Sulawesi	South Sulawesi: Insitu	-2.5464	120.792	32	1–3.vi.2018
6377	Bactrocera dorsalis	1		Methyl eugenol	Leblanc 2018	Indonesia	Sulawesi	South Sulawesi: Insitu	-2.5464	120.792	32	v.2016
6378	Bactrocera dorsalis	1		Methyl eugenol	Leblanc 2018	Indonesia	Sulawesi	South Sulawesi: Insitu	-2.5464	120.792	32	v.2016
6379	Bactrocera dorsalis	1		Methyl eugenol	Leblanc 2018	Indonesia	Sulawesi	South Sulawesi: Insitu	-2.5464	120.792	32	v.2016
6384	Bactrocera dorsalis	1		Methyl eugenol	Leblanc 2018	Indonesia	Sulawesi	South Sulawesi: Insitu	-2.5464	120.792	32	v.2016
6385	Bactrocera dorsalis	1		Methyl eugenol	Leblanc 2018	Indonesia	Sulawesi	South Sulawesi: Insitu	-2.5464	120.792	32	v.2016
6390	Bactrocera dorsalis	1		Methyl eugenol	Leblanc 2018	Indonesia	Sulawesi	South Sulawesi: Insitu	-2.5464	120.792	32	v.2016
6391	Bactrocera dorsalis	1		Methyl eugenol	Leblanc 2018	Indonesia	Sulawesi	South Sulawesi: Insitu	-2.5464	120.792	32	v.2016
6392	Bactrocera dorsalis	1		Methyl eugenol	Leblanc 2018	Indonesia	Sulawesi	South Sulawesi: Insitu	-2.5464	120.792	32	v.2016
6394	Bactrocera dorsalis	1		Methyl eugenol	Leblanc 2018	Indonesia	Sulawesi	South Sulawesi: Insitu	-2.5464	120.792	32	v.2016
6399	Bactrocera dorsalis	1		Methyl eugenol	Leblanc 2018	Indonesia	Sulawesi	South Sulawesi: Insitu	-2.5464	120.792	32	v.2016
6400	Bactrocera dorsalis	1		Methyl eugenol	Leblanc 2018	Indonesia	Sulawesi	South Sulawesi: Insitu	-2.5464	120.792	32	v.2016
6403	Bactrocera dorsalis	1		Methyl eugenol	Leblanc 2018	Indonesia	Sulawesi	South Sulawesi: Insitu	-2.5464	120.792	32	v.2016
6404	Bactrocera dorsalis	1		Methyl eugenol	Leblanc 2018	Indonesia	Sulawesi	South Sulawesi: Insitu	-2.5464	120.792	32	v.2016
6409	Bactrocera dorsalis	1		Methyl eugenol	Leblanc 2018	Indonesia	Sulawesi	South Sulawesi: Insitu	-2.5464	120.792	32	v.2016
6410	Bactrocera dorsalis	1		Methyl eugenol	Leblanc 2018	Indonesia	Sulawesi	South Sulawesi: Insitu	-2.5464	120.792	32	v.2016
6417	Bactrocera dorsalis	1		Methyl eugenol	Leblanc 2018	Indonesia	Sulawesi	South Sulawesi: Insitu	-2.5464	120.792	32	v.2016
6418	Bactrocera dorsalis	1		Methyl eugenol	Leblanc 2018	Indonesia	Sulawesi	South Sulawesi: Insitu	-2.5464	120.792	32	v.2016
6425	Bactrocera dorsalis	1		Methyl eugenol	Leblanc 2018	Indonesia	Sulawesi	South Sulawesi: Insitu	-2.5464	120.792	32	v.2016
6427	Bactrocera dorsalis	1		Methyl eugenol	Leblanc 2018	Indonesia	Sulawesi	South Sulawesi: Insitu	-2.5464	120.792	32	v.2016
6430	Bactrocera dorsalis	1		Methyl eugenol	Leblanc 2018	Indonesia	Sulawesi	South Sulawesi: Insitu	-2.5464	120.792	32	v.2016
6431	Bactrocera dorsalis	1		Methyl eugenol	Leblanc 2018	Indonesia	Sulawesi	South Sulawesi: Insitu	-2.5464	120.792	32	v.2016
6434	Bactrocera dorsalis	1		Methyl eugenol	Leblanc 2018	Indonesia	Sulawesi	South Sulawesi: Insitu	-2.5464	120.792	32	v.2016
6435	Bactrocera dorsalis	1		Methyl eugenol	Leblanc 2018	Indonesia	Sulawesi	South Sulawesi: Insitu	-2.5464	120.792	32	v.2016
6436	Bactrocera dorsalis	1		Methyl eugenol	Leblanc 2018	Indonesia	Sulawesi	South Sulawesi: Insitu	-2.5464	120.792	32	v.2016
6437	Bactrocera dorsalis	1		Methyl eugenol	Leblanc 2018	Indonesia	Sulawesi	South Sulawesi: Insitu	-2.5464	120.792	32	v.2016
6438	Bactrocera dorsalis	1		Methyl eugenol	Leblanc 2018	Indonesia	Sulawesi	South Sulawesi: Insitu	-2.5464	120.792	32	v.2016
6439	Bactrocera dorsalis	1		Methyl eugenol	Leblanc 2018	Indonesia	Sulawesi	South Sulawesi: Insitu	-2.5464	120.792	32	v.2016
6440	Bactrocera dorsalis	1		Methyl eugenol	Leblanc 2018	Indonesia	Sulawesi	South Sulawesi: Insitu	-2.5464	120.792	32	v.2016
6476	Bactrocera dorsalis	1		Methyl eugenol	Leblanc 2018	Indonesia	Sulawesi	South Sulawesi: Insitu	-2.5464	120.792	32	1.xii.2016
6478	Bactrocera dorsalis	1		Methyl eugenol	Leblanc 2018	Indonesia	Sulawesi	South Sulawesi: Insitu	-2.5464	120.792	32	1.xii.2016
6483	Bactrocera dorsalis	10		Methyl eugenol	Leblanc 2018	Indonesia	Sulawesi	South Sulawesi: Insitu	-2.5464	120.792	32	v.2016
6486	Bactrocera dorsalis	20		Methyl eugenol	Leblanc 2018	Indonesia	Sulawesi	South Sulawesi: Insitu	-2.5464	120.792	32	v.2016
6489	Bactrocera dorsalis	30		Methyl eugenol	Leblanc 2018	Indonesia	Sulawesi	South Sulawesi: Insitu	-2.5464	120.792	32	v.2016
6490	Bactrocera dorsalis	30		Methyl eugenol	Leblanc 2018	Indonesia	Sulawesi	South Sulawesi: Insitu	-2.5464	120.792	32	v.2016
6491	Bactrocera dorsalis	30		Methyl eugenol	Leblanc 2018	Indonesia	Sulawesi	South Sulawesi: Insitu	-2.5464	120.792	32	v.2016
6492	Bactrocera dorsalis	30		Methyl eugenol	Leblanc 2018	Indonesia	Sulawesi	South Sulawesi: Insitu	-2.5464	120.792	32	v.2016
6495	Bactrocera dorsalis	17		Methyl eugenol	Leblanc 2018	Indonesia	Sulawesi	South Sulawesi: Insitu	-2.5464	120.792	32	v.2016
6497	Bactrocera dorsalis	30		Methyl eugenol	Leblanc 2018	Indonesia	Sulawesi	South Sulawesi: Insitu	-2.5464	120.792	32	v.2016
6500	Bactrocera dorsalis	30		Methyl eugenol	Leblanc 2018	Indonesia	Sulawesi	South Sulawesi: Insitu	-2.5464	120.792	32	v.2016
6501	Bactrocera dorsalis	30		Methyl eugenol	Leblanc 2018	Indonesia	Sulawesi	South Sulawesi: Insitu	-2.5464	120.792	32	v.2016
6502	Bactrocera dorsalis	30		Methyl eugenol	Leblanc 2018	Indonesia	Sulawesi	South Sulawesi: Insitu	-2.5464	120.792	32	v.2016
6505	Bactrocera dorsalis	20		Methyl eugenol	Leblanc 2018	Indonesia	Sulawesi	South Sulawesi: Insitu	-2.5464	120.792	32	v.2016
6506	Bactrocera dorsalis	30		Methyl eugenol	Leblanc 2018	Indonesia	Sulawesi	South Sulawesi: Insitu	-2.5464	120.792	32	v.2016
6507	Bactrocera dorsalis	30		Methyl eugenol	Leblanc 2018	Indonesia	Sulawesi	South Sulawesi: Insitu	-2.5464	120.792	32	v.2016
6508	Bactrocera dorsalis	30		Methyl eugenol	Leblanc 2018	Indonesia	Sulawesi	South Sulawesi: Insitu	-2.5464	120.792	32	v.2016
6509	Bactrocera dorsalis	15		Methyl eugenol	Leblanc 2018	Indonesia	Sulawesi	South Sulawesi: Insitu	-2.5464	120.792	32	v.2016
6511	Bactrocera dorsalis	30		Methyl eugenol	Leblanc 2018	Indonesia	Sulawesi	South Sulawesi: Insitu	-2.5464	120.792	32	v.2016
6512	Bactrocera dorsalis	30		Methyl eugenol	Leblanc 2018	Indonesia	Sulawesi	South Sulawesi: Insitu	-2.5464	120.792	32	v.2016
6513	Bactrocera dorsalis	30		Methyl eugenol	Leblanc 2018	Indonesia	Sulawesi	South Sulawesi: Insitu	-2.5464	120.792	32	v.2016
6528	Bactrocera dorsalis		6	Methyl eugenol	Leblanc 2018	Indonesia	Sulawesi	South Sulawesi: Insitu	-2.5464	120.792	32	1.xii.2016
6530	Bactrocera dorsalis	1	2	Methyl eugenol	Leblanc 2018	Indonesia	Sulawesi	South Sulawesi: Insitu	-2.5464	120.792	32	1.xii.2016
6532	Bactrocera dorsalis	2		Methyl eugenol	Leblanc 2018	Indonesia	Sulawesi	South Sulawesi: Insitu	-2.5464	120.792	32	1.xii.2016
6535	Bactrocera dorsalis	90		Methyl eugenol	Leblanc 2018	Indonesia	Sulawesi	South Sulawesi: Insitu	-2.5464	120.792	21
6537	Bactrocera dorsalis	90		Methyl eugenol	Leblanc 2018	Indonesia	Sulawesi	South Sulawesi: Insitu	-2.5464	120.792	21
6540	Bactrocera dorsalis	90		Methyl eugenol	Leblanc 2018	Indonesia	Sulawesi	South Sulawesi: Insitu	-2.5464	120.792	21
6542	Bactrocera dorsalis	70		Methyl eugenol	Leblanc 2018	Indonesia	Sulawesi	South Sulawesi: Insitu	-2.5464	120.792	21
6543	Bactrocera dorsalis	57		Methyl eugenol	Leblanc 2018	Indonesia	Sulawesi	South Sulawesi: Insitu	-2.5464	120.792	21
10566	Bactrocera dorsalis	12		Methyl eugenol	Doorenweerd 2018	Indonesia	Sulawesi	North Sulawesi: Manado	1.3973	124.649	20	13–15.xii.2017
10576	Bactrocera dorsalis	1		Methyl eugenol	Doorenweerd 2018	Indonesia	Sulawesi	South Sulawesi: Insitu	-2.5464	120.792	32	1–15.x.2018
10577	Bactrocera dorsalis	2		Methyl eugenol	Doorenweerd 2018	Indonesia	Sulawesi	South Sulawesi: Insitu	-2.5464	120.792	32	1–15.x.2018
10584	Bactrocera dorsalis	20		Methyl eugenol	Doorenweerd 2018	Indonesia	Sulawesi	South Sulawesi: Insitu	-2.5464	120.792	32	1–15.x.2018
10585	Bactrocera dorsalis	20		Methyl eugenol	Doorenweerd 2018	Indonesia	Sulawesi	South Sulawesi: Insitu	-2.5464	120.792	32	1–15.x.2018
10586	Bactrocera dorsalis	22		Methyl eugenol	Doorenweerd 2018	Indonesia	Sulawesi	South Sulawesi: Insitu	-2.5464	120.792	32	1–15.x.2018
10587	Bactrocera dorsalis	15		Methyl eugenol	Doorenweerd 2018	Indonesia	Sulawesi	South Sulawesi: Insitu	-2.5464	120.792	32	1–15.x.2018
10589	Bactrocera dorsalis	4		Methyl eugenol	Doorenweerd 2018	Indonesia	Sulawesi	South Sulawesi: MCRC Tarengge Block 20	-2.5547	120.805	28	1–15.x.2018
10590	Bactrocera dorsalis	94		Methyl eugenol	Doorenweerd 2018	Indonesia	Sulawesi	South Sulawesi: MCRC Tarengge Block 20	-2.5547	120.805	28	1–15.x.2018
10592	Bactrocera dorsalis	10		Methyl eugenol	Doorenweerd 2018	Indonesia	Sulawesi	South Sulawesi: MCRC Tarengge Block 20	-2.5547	120.805	28	1–15.x.2018
10595	Bactrocera dorsalis	3		Methyl eugenol	Doorenweerd 2018	Indonesia	Sulawesi	South Sulawesi: Arni field	-2.5587	120.793	27	1–15.x.2018
10596	Bactrocera dorsalis	3		Methyl eugenol	Doorenweerd 2018	Indonesia	Sulawesi	South Sulawesi: Arni field	-2.5587	120.793	27	1–15.x.2018
10600	Bactrocera dorsalis	69		Methyl eugenol	Doorenweerd 2018	Indonesia	Sulawesi	South Sulawesi: Arni field	-2.5587	120.793	27	1–15.x.2018
10601	Bactrocera dorsalis	4		Methyl eugenol	Doorenweerd 2018	Indonesia	Sulawesi	South Sulawesi: Insitu	-2.5464	120.792	32	1–3.vi.2018
10603	Bactrocera dorsalis	10		Methyl eugenol	Doorenweerd 2018	Indonesia	Sulawesi	South Sulawesi: Insitu	-2.5464	120.792	32	1–3.vi.2018
10605	Bactrocera dorsalis	103		Methyl eugenol	Doorenweerd 2018	Indonesia	Sulawesi	South Sulawesi: Insitu	-2.5464	120.792	32	1–3.vi.2018
10606	Bactrocera dorsalis	132		Methyl eugenol	Doorenweerd 2018	Indonesia	Sulawesi	South Sulawesi: Insitu	-2.5464	120.792	32	1–3.vi.2018
11458	Bactrocera dorsalis	2		Zingerone	Doorenweerd 2019	Indonesia	Sulawesi	South Sulawesi: Arni field	-2.5587	120.793	27	i–iii.2019
10580	Bactrocera dorsalis	2		Methyl eugenol	Doorenweerd 2018	Indonesia	Sulawesi	South Sulawesi: Insitu	-2.5464	120.792	32	1–15.x.2018
10581	Bactrocera dorsalis/commensurata	9		Methyl eugenol	Doorenweerd 2018	Indonesia	Sulawesi	South Sulawesi: Insitu	-2.5464	120.792	32	1–15.x.2018
10901	Bactrocera fuscolobata	2		Cue lure	Doorenweerd 2019	Indonesia	Sulawesi	South Sulawesi: Insitu	-2.5464	120.792	32	10–17.xii.2018
6522	Bactrocera hantanae	1		Cue lure	Doorenweerd 2018	Indonesia	Sulawesi	South Sulawesi: Insitu	-2.5464	120.792	32	1.xii.2016
6466	Bactrocera limbifera	1		Cue lure	Leblanc 2018	Indonesia	Sulawesi	South Sulawesi: Insitu	-2.5464	120.792	32	1.xii.2016
10567	Bactrocera limbifera	2		Cue lure	Doorenweerd 2018	Indonesia	Sulawesi	North Sulawesi: Manado	1.3973	124.649	20	13–15.xii.2017
10569	Bactrocera limbifera	1		Cue lure	Doorenweerd 2018	Indonesia	Sulawesi	South Sulawesi: MCRC Tarengge Block 20	-2.5547	120.805	28	1–15.x.2018
10871	Bactrocera limbifera	1		Cue lure	Doorenweerd 2019	Indonesia	Sulawesi	South Sulawesi: MCRC Tarengge Block 20	-2.5547	120.805	28	22.xii.2018
10874	Bactrocera limbifera	11		Cue lure	Doorenweerd 2019	Indonesia	Sulawesi	South Sulawesi: Insitu	-2.5464	120.792	32	20–22.xii.2018
10884	Bactrocera limbifera	1		Cue lure	Doorenweerd 2019	Indonesia	Sulawesi	South Sulawesi: MCRC Tarengge Block 20	-2.5547	120.805	28	18–22.xii.2018
10904	Bactrocera limbifera	7		Cue lure	Doorenweerd 2019	Indonesia	Sulawesi	South Sulawesi: Insitu	-2.5464	120.792	32	10–17.xii.2018
10905	Bactrocera limbifera	8		Cue lure	Doorenweerd 2019	Indonesia	Sulawesi	South Sulawesi: Insitu	-2.5464	120.792	32	10–17.xii.2018
11462	Bactrocera limbifera	5		Cue lure	Doorenweerd 2019	Indonesia	Sulawesi	South Sulawesi: Insitu	-2.5464	120.792	32	iii.2019
11475	Bactrocera limbifera	5		Cue lure	Doorenweerd 2019	Indonesia	Sulawesi	South Sulawesi: Insitu	-2.5464	120.792	32	ii.2019
6468	Bactrocera linduensis	1		Cue lure	Leblanc 2018	Indonesia	Sulawesi	South Sulawesi: Insitu	-2.5464	120.792	32	1.xii.2016
6524	Bactrocera linduensis	1		Cue lure	Leblanc 2018	Indonesia	Sulawesi	South Sulawesi: Insitu	-2.5464	120.792	32	1.xii.2016
11455	Bactrocera megaspilus	1		Zingerone	Leblanc 2019	Indonesia	Sulawesi	South Sulawesi: Arni field	-2.5587	120.793	27	i–iii.2019
10574	Bactrocera melastomatos	3		Cue lure	Doorenweerd 2018	Indonesia	Sulawesi	South Sulawesi: Insitu	-2.5464	120.792	32	1–15.x.2018
10588	Bactrocera melastomatos	1		Methyl eugenol	Doorenweerd 2018	Indonesia	Sulawesi	South Sulawesi: MCRC Tarengge Block 20	-2.5547	120.805	28	1–15.x.2018
10858	Bactrocera melastomatos	1		Zingerone	Doorenweerd 2019	Indonesia	Sulawesi	South Sulawesi: MCRC Tarengge Block 20	-2.5547	120.805	28	14–23.i.2019
10864	Bactrocera melastomatos	3		Zingerone	Doorenweerd 2019	Indonesia	Sulawesi	South Sulawesi: Insitu	-2.5464	120.792	32	16–23.i.2019
10866	Bactrocera melastomatos	7		Zingerone	Doorenweerd 2019	Indonesia	Sulawesi	South Sulawesi: Arni field	-2.5587	120.793	27	14–23.i.2019
10870	Bactrocera melastomatos	3		Cue lure	Doorenweerd 2019	Indonesia	Sulawesi	South Sulawesi: MCRC Tarengge Block 20	-2.5547	120.805	28	22.xii.2018
10875	Bactrocera melastomatos	18		Cue lure	Doorenweerd 2019	Indonesia	Sulawesi	South Sulawesi: Insitu	-2.5464	120.792	32	20–22.xii.2018
10876	Bactrocera melastomatos	24		Cue lure	Doorenweerd 2019	Indonesia	Sulawesi	South Sulawesi: Insitu	-2.5464	120.792	32	20–22.xii.2018
10887	Bactrocera melastomatos	11		Cue lure	Doorenweerd 2019	Indonesia	Sulawesi	South Sulawesi: MCRC Tarengge Block 20	-2.5547	120.805	28	18–22.xii.2018
10888	Bactrocera melastomatos	8		Cue lure	Doorenweerd 2019	Indonesia	Sulawesi	South Sulawesi: MCRC Tarengge Block 20	-2.5547	120.805	28	18–22.xii.2018
10890	Bactrocera melastomatos	57		Cue lure	Doorenweerd 2019	Indonesia	Sulawesi	South Sulawesi: Insitu	-2.5464	120.792	32	3–9.i.2019
10894	Bactrocera melastomatos	3		Cue lure	Doorenweerd 2019	Indonesia	Sulawesi	South Sulawesi: Insitu	-2.5464	120.792	32	3–9.i.2019
10896	Bactrocera melastomatos	5		Cue lure	Doorenweerd 2019	Indonesia	Sulawesi	South Sulawesi: MCRC Tarengge Block 20	-2.5547	120.805	28	4.i.2019
10900	Bactrocera melastomatos	65		Cue lure	Doorenweerd 2019	Indonesia	Sulawesi	South Sulawesi: Insitu	-2.5464	120.792	32	10–17.xii.2018
11438	Bactrocera melastomatos	2		Zingerone	Doorenweerd 2019	Indonesia	Sulawesi	South Sulawesi: MCRC Tarengge Block 20	-2.5547	120.805	28	i–iv.2019
11449	Bactrocera melastomatos	7		Zingerone	Doorenweerd 2019	Indonesia	Sulawesi	South Sulawesi: Insitu	-2.5464	120.792	32	i–iii.2019
11460	Bactrocera melastomatos	9		Zingerone	Doorenweerd 2019	Indonesia	Sulawesi	South Sulawesi: Arni field	-2.5587	120.793	27	i–iii.2019
11466	Bactrocera melastomatos	12		Cue lure	Doorenweerd 2019	Indonesia	Sulawesi	South Sulawesi: Insitu	-2.5464	120.792	32	iii.2019
11481	Bactrocera melastomatos	55		Cue lure	Doorenweerd 2019	Indonesia	Sulawesi	South Sulawesi: Insitu	-2.5464	120.792	32	ii.2019
6550	Bactrocera melastomatos	5		Cue lure	Doorenweerd 2020	Indonesia	Sulawesi	South Sulawesi: Insitu	-2.5464	120.792	21
6552	Bactrocera melastomatos	1		Torula yeast	Doorenweerd 2020	Indonesia	Sulawesi	South Sulawesi: Insitu	-2.5464	120.792	21
10570	Bactrocera melastomatos	3		Cue lure	Doorenweerd 2020	Indonesia	Sulawesi	South Sulawesi: MCRC Tarengge Block 20	-2.5547	120.805	28	1–15.x.2018
11471	Bactrocera melastomatos	1		Cue lure	Doorenweerd 2020	Indonesia	Sulawesi	South Sulawesi: Insitu	-2.5464	120.792	32	iii.2019
10862	Bactrocera niogreta	1		Zingerone	Doorenweerd 2020	Indonesia	Sulawesi	South Sulawesi: Insitu	-2.5464	120.792	32	16–23.i.2019
10859	Bactrocera pendleburyi	1		Zingerone	Doorenweerd 2019	Indonesia	Sulawesi	South Sulawesi: MCRC Tarengge Block 20	-2.5547	120.805	28	14–23.i.2019
11459	Bactrocera pendleburyi	6		Zingerone	Doorenweerd 2019	Indonesia	Sulawesi	South Sulawesi: Arni field	-2.5587	120.793	27	i–iii.2019
6558	Bactrocera perkinsi	1		Cue lure	Doorenweerd 2018	Indonesia	Sulawesi	South Sulawesi: Insitu	-2.5464	120.792	32	1.xii.2016
11447	Bactrocera pernigra	19		Zingerone	Doorenweerd 2019	Indonesia	Sulawesi	South Sulawesi: Insitu	-2.5464	120.792	32	i–iii.2019
11472	Bactrocera propinqua	1		Cue lure	Doorenweerd 2019	Indonesia	Sulawesi	South Sulawesi: Insitu	-2.5464	120.792	32	iii.2019
11445	Bactrocera splendida	1		Zingerone	Doorenweerd 2019	Indonesia	Sulawesi	South Sulawesi: Insitu	-2.5464	120.792	32	i–iii.2019
10860	Bactrocera syzygii	6		Zingerone	Doorenweerd 2019	Indonesia	Sulawesi	South Sulawesi: MCRC Tarengge Block 20	-2.5547	120.805	28	14–23.i.2019
10865	Bactrocera syzygii	11		Zingerone	Doorenweerd 2019	Indonesia	Sulawesi	South Sulawesi: Insitu	-2.5464	120.792	32	16–23.i.2019
10867	Bactrocera syzygii	20		Zingerone	Doorenweerd 2019	Indonesia	Sulawesi	South Sulawesi: Arni field	-2.5587	120.793	27	14–23.i.2019
10868	Bactrocera syzygii	14		Zingerone	Doorenweerd 2019	Indonesia	Sulawesi	South Sulawesi: Arni field	-2.5587	120.793	27	14–23.i.2019
11441	Bactrocera syzygii	7		Zingerone	Doorenweerd 2019	Indonesia	Sulawesi	South Sulawesi: MCRC Tarengge Block 20	-2.5547	120.805	28	i–iv.2019
11443	Bactrocera syzygii	1		Zingerone	Doorenweerd 2019	Indonesia	Sulawesi	South Sulawesi: Insitu	-2.5464	120.792	32	i–iii.2019
11452	Bactrocera syzygii	25		Zingerone	Doorenweerd 2019	Indonesia	Sulawesi	South Sulawesi: Insitu	-2.5464	120.792	32	i–iii.2019
11453	Bactrocera syzygii	27		Zingerone	Doorenweerd 2019	Indonesia	Sulawesi	South Sulawesi: Insitu	-2.5464	120.792	32	i–iii.2019
11454	Bactrocera syzygii	21		Zingerone	Doorenweerd 2019	Indonesia	Sulawesi	South Sulawesi: Insitu	-2.5464	120.792	32	i–iii.2019
11461	Bactrocera syzygii	90		Zingerone	Doorenweerd 2019	Indonesia	Sulawesi	South Sulawesi: Arni field	-2.5587	120.793	27	i–iii.2019
6380	Bactrocera umbrosa	1		Methyl eugenol	Leblanc 2018	Indonesia	Sulawesi	South Sulawesi: Insitu	-2.5464	120.792	32	v.2016
6381	Bactrocera umbrosa	1		Methyl eugenol	Leblanc 2018	Indonesia	Sulawesi	South Sulawesi: Insitu	-2.5464	120.792	32	v.2016
6386	Bactrocera umbrosa	1		Methyl eugenol	Leblanc 2018	Indonesia	Sulawesi	South Sulawesi: Insitu	-2.5464	120.792	32	v.2016
6387	Bactrocera umbrosa	1		Methyl eugenol	Leblanc 2018	Indonesia	Sulawesi	South Sulawesi: Insitu	-2.5464	120.792	32	v.2016
6395	Bactrocera umbrosa	1		Methyl eugenol	Leblanc 2018	Indonesia	Sulawesi	South Sulawesi: Insitu	-2.5464	120.792	32	v.2016
6396	Bactrocera umbrosa	1		Methyl eugenol	Leblanc 2018	Indonesia	Sulawesi	South Sulawesi: Insitu	-2.5464	120.792	32	v.2016
6405	Bactrocera umbrosa	1		Methyl eugenol	Leblanc 2018	Indonesia	Sulawesi	South Sulawesi: Insitu	-2.5464	120.792	32	v.2016
6406	Bactrocera umbrosa	1		Methyl eugenol	Leblanc 2018	Indonesia	Sulawesi	South Sulawesi: Insitu	-2.5464	120.792	32	v.2016
6415	Bactrocera umbrosa	1		Methyl eugenol	Leblanc 2018	Indonesia	Sulawesi	South Sulawesi: Insitu	-2.5464	120.792	32	v.2016
6416	Bactrocera umbrosa	1		Methyl eugenol	Leblanc 2018	Indonesia	Sulawesi	South Sulawesi: Insitu	-2.5464	120.792	32	v.2016
6422	Bactrocera umbrosa	1		Methyl eugenol	Leblanc 2018	Indonesia	Sulawesi	South Sulawesi: Insitu	-2.5464	120.792	32	v.2016
6423	Bactrocera umbrosa	1		Methyl eugenol	Leblanc 2018	Indonesia	Sulawesi	South Sulawesi: Insitu	-2.5464	120.792	32	v.2016
6428	Bactrocera umbrosa	1		Methyl eugenol	Leblanc 2018	Indonesia	Sulawesi	South Sulawesi: Insitu	-2.5464	120.792	32	v.2016
6432	Bactrocera umbrosa	1		Methyl eugenol	Leblanc 2018	Indonesia	Sulawesi	South Sulawesi: Insitu	-2.5464	120.792	32	v.2016
6433	Bactrocera umbrosa	1		Methyl eugenol	Leblanc 2018	Indonesia	Sulawesi	South Sulawesi: Insitu	-2.5464	120.792	32	v.2016
6479	Bactrocera umbrosa	1		Methyl eugenol	Leblanc 2018	Indonesia	Sulawesi	South Sulawesi: Insitu	-2.5464	120.792	32	1.xii.2016
6480	Bactrocera umbrosa	1		Methyl eugenol	Leblanc 2018	Indonesia	Sulawesi	South Sulawesi: Insitu	-2.5464	120.792	32	1.xii.2016
6484	Bactrocera umbrosa	1		Methyl eugenol	Leblanc 2018	Indonesia	Sulawesi	South Sulawesi: Insitu	-2.5464	120.792	32	v.2016
6487	Bactrocera umbrosa	1		Methyl eugenol	Leblanc 2018	Indonesia	Sulawesi	South Sulawesi: Insitu	-2.5464	120.792	32	v.2016
6493	Bactrocera umbrosa	8		Methyl eugenol	Leblanc 2018	Indonesia	Sulawesi	South Sulawesi: Insitu	-2.5464	120.792	32	v.2016
6498	Bactrocera umbrosa	1		Methyl eugenol	Leblanc 2018	Indonesia	Sulawesi	South Sulawesi: Insitu	-2.5464	120.792	32	v.2016
6504	Bactrocera umbrosa	15		Methyl eugenol	Leblanc 2018	Indonesia	Sulawesi	South Sulawesi: Insitu	-2.5464	120.792	32	v.2016
6510	Bactrocera umbrosa	5		Methyl eugenol	Leblanc 2018	Indonesia	Sulawesi	South Sulawesi: Insitu	-2.5464	120.792	32	v.2016
6531	Bactrocera umbrosa		3	Methyl eugenol	Leblanc 2018	Indonesia	Sulawesi	South Sulawesi: Insitu	-2.5464	120.792	32	1.xii.2016
6538	Bactrocera umbrosa	50		Methyl eugenol	Leblanc 2018	Indonesia	Sulawesi	South Sulawesi: Insitu	-2.5464	120.792	21
6539	Bactrocera umbrosa	50		Methyl eugenol	Leblanc 2018	Indonesia	Sulawesi	South Sulawesi: Insitu	-2.5464	120.792	21
6541	Bactrocera umbrosa	50		Methyl eugenol	Leblanc 2018	Indonesia	Sulawesi	South Sulawesi: Insitu	-2.5464	120.792	21
6544	Bactrocera umbrosa	10		Methyl eugenol	Leblanc 2018	Indonesia	Sulawesi	South Sulawesi: Insitu	-2.5464	120.792	21
6546	Bactrocera umbrosa	2		Methyl eugenol	Leblanc 2018	Indonesia	Sulawesi	South Sulawesi: Insitu	-2.5464	120.792	21
10565	Bactrocera umbrosa	1		Methyl eugenol	Doorenweerd 2018	Indonesia	Sulawesi	North Sulawesi: Manado	1.3973	124.649	20	13–15.xii.2017
10582	Bactrocera umbrosa	10		Methyl eugenol	Doorenweerd 2018	Indonesia	Sulawesi	South Sulawesi: Insitu	-2.5464	120.792	32	1–15.x.2018
10583	Bactrocera umbrosa	13		Methyl eugenol	Doorenweerd 2018	Indonesia	Sulawesi	South Sulawesi: Insitu	-2.5464	120.792	32	1–15.x.2018
10594	Bactrocera umbrosa	11		Methyl eugenol	Doorenweerd 2018	Indonesia	Sulawesi	South Sulawesi: MCRC Tarengge Block 20	-2.5547	120.805	28	1–15.x.2018
10598	Bactrocera umbrosa	11		Methyl eugenol	Doorenweerd 2018	Indonesia	Sulawesi	South Sulawesi: Arni field	-2.5587	120.793	27	1–15.x.2018
10599	Bactrocera umbrosa	10		Methyl eugenol	Doorenweerd 2018	Indonesia	Sulawesi	South Sulawesi: Arni field	-2.5587	120.793	27	1–15.x.2018
10604	Bactrocera umbrosa	64		Methyl eugenol	Doorenweerd 2018	Indonesia	Sulawesi	South Sulawesi: Insitu	-2.5464	120.792	32	1–3.vi.2018
6447	Bactrocera usitata	1		Cue lure	Doorenweerd 2018	Indonesia	Sulawesi	South Sulawesi: Insitu	-2.5464	120.792	32	v.2016
10906	Bactrocera usitata	8		Cue lure	Doorenweerd 2019	Indonesia	Sulawesi	South Sulawesi: Insitu	-2.5464	120.792	32	10–17.xii.2018
11480	Bactrocera usitata	5		Cue lure	Doorenweerd 2019	Indonesia	Sulawesi	South Sulawesi: Insitu	-2.5464	120.792	32	ii.2019
6459	Dacus longicornis	1		Cue lure	Doorenweerd 2020	Indonesia	Sulawesi	South Sulawesi: Insitu	-2.5464	120.792	32	1.xii.2016
6469	Dacus longicornis	1		Cue lure	Doorenweerd 2020	Indonesia	Sulawesi	South Sulawesi: Insitu	-2.5464	120.792	32	1.xii.2016
6525	Dacus longicornis	5		Cue lure	Doorenweerd 2020	Indonesia	Sulawesi	South Sulawesi: Insitu	-2.5464	120.792	32	1.xii.2016
6549	Dacus longicornis	1		Cue lure	Doorenweerd 2020	Indonesia	Sulawesi	South Sulawesi: Insitu	-2.5464	120.792	21
10877	Dacus longicornis	2		Cue lure	Doorenweerd 2020	Indonesia	Sulawesi	South Sulawesi: Insitu	-2.5464	120.792	32	20–22.xii.2018
10899	Dacus longicornis	2		Cue lure	Doorenweerd 2020	Indonesia	Sulawesi	South Sulawesi: Insitu	-2.5464	120.792	32	10–17.xii.2018
11463	Dacus longicornis	2		Cue lure	Doorenweerd 2020	Indonesia	Sulawesi	South Sulawesi: Insitu	-2.5464	120.792	32	iii.2019
11478	Dacus longicornis	4		Cue lure	Doorenweerd 2020	Indonesia	Sulawesi	South Sulawesi: Insitu	-2.5464	120.792	32	ii.2019
11479	Dacus longicornis	3		Cue lure	Doorenweerd 2020	Indonesia	Sulawesi	South Sulawesi: Insitu	-2.5464	120.792	32	ii.2019
10857	Dacus pedunculatus	4		Zingerone	Doorenweerd 2019	Indonesia	Sulawesi	South Sulawesi: MCRC Tarengge Block 20	-2.5547	120.805	28	14–23.i.2019
11440	Dacus pedunculatus	3		Zingerone	Doorenweerd 2019	Indonesia	Sulawesi	South Sulawesi: MCRC Tarengge Block 20	-2.5547	120.805	28	i–iv.2019
11444	Dacus pedunculatus	4		Zingerone	Doorenweerd 2019	Indonesia	Sulawesi	South Sulawesi: Insitu	-2.5464	120.792	32	i–iii.2019
10861	Dacus pullus	1		Zingerone	Doorenweerd 2019	Indonesia	Sulawesi	South Sulawesi: Insitu	-2.5464	120.792	32	16–23.i.2019
6458	Dacus transversus	1		Cue lure	Leblanc 2018	Indonesia	Sulawesi	South Sulawesi: Insitu	-2.5464	120.792	32	1.xii.2016
11451	Zeugodacus angustifinis	1		Zingerone	Doorenweerd 2020	Indonesia	Sulawesi	South Sulawesi: Insitu	-2.5464	120.792	32	i–iii.2019
11467	Zeugodacus angustifinis	9		Cue lure	Doorenweerd 2020	Indonesia	Sulawesi	South Sulawesi: Insitu	-2.5464	120.792	32	iii.2019
11476	Zeugodacus angustifinis	10		Cue lure	Doorenweerd 2020	Indonesia	Sulawesi	South Sulawesi: Insitu	-2.5464	120.792	32	ii.2019
6462	Zeugodacus apicalis	1		Cue lure	Leblanc 2018	Indonesia	Sulawesi	South Sulawesi: Insitu	-2.5464	120.792	32	1.xii.2016
6467	Zeugodacus apicalis	1		Cue lure	Leblanc 2018	Indonesia	Sulawesi	South Sulawesi: Insitu	-2.5464	120.792	32	1.xii.2016
10879	Zeugodacus apicalis	1		Cue lure	Doorenweerd 2019	Indonesia	Sulawesi	South Sulawesi: Insitu	-2.5464	120.792	32	20–22.xii.2018
10907	Zeugodacus apicalis	2		Cue lure	Doorenweerd 2019	Indonesia	Sulawesi	South Sulawesi: Insitu	-2.5464	120.792	32	10–17.xii.2018
11470	Zeugodacus apicalis	1		Cue lure	Doorenweerd 2019	Indonesia	Sulawesi	South Sulawesi: Insitu	-2.5464	120.792	32	iii.2019
6443	Zeugodacus cucurbitae	1		Cue lure	Leblanc 2018	Indonesia	Sulawesi	South Sulawesi: Insitu	-2.5464	120.792	32	v.2016
6446	Zeugodacus cucurbitae	1		Cue lure	Leblanc 2018	Indonesia	Sulawesi	South Sulawesi: Insitu	-2.5464	120.792	32	v.2016
6448	Zeugodacus cucurbitae	1		Cue lure	Leblanc 2018	Indonesia	Sulawesi	South Sulawesi: Insitu	-2.5464	120.792	32	v.2016
6451	Zeugodacus cucurbitae	1		Cue lure	Leblanc 2018	Indonesia	Sulawesi	South Sulawesi: Insitu	-2.5464	120.792	32	v.2016
6463	Zeugodacus cucurbitae	1		Cue lure	Leblanc 2018	Indonesia	Sulawesi	South Sulawesi: Insitu	-2.5464	120.792	32	1.xii.2016
6464	Zeugodacus cucurbitae	1		Cue lure	Leblanc 2018	Indonesia	Sulawesi	South Sulawesi: Insitu	-2.5464	120.792	32	1.xii.2016
6471	Zeugodacus cucurbitae		1	Yeast pellet	Leblanc 2018	Indonesia	Sulawesi	South Sulawesi: Insitu	-2.5464	120.792	32	1.xii.2016
6474	Zeugodacus cucurbitae	1		Cue lure	Leblanc 2018	Indonesia	Sulawesi	South Sulawesi: Insitu	-2.5464	120.792	32	1.xii.2016
6520	Zeugodacus cucurbitae	7		Cue lure	Leblanc 2018	Indonesia	Sulawesi	South Sulawesi: Insitu	-2.5464	120.792	32	1.xii.2016
6521	Zeugodacus cucurbitae	2		Cue lure	Leblanc 2018	Indonesia	Sulawesi	South Sulawesi: Insitu	-2.5464	120.792	32	1.xii.2016
6523	Zeugodacus cucurbitae	7		Cue lure	Leblanc 2018	Indonesia	Sulawesi	South Sulawesi: Insitu	-2.5464	120.792	32	1.xii.2016
6548	Zeugodacus cucurbitae	10		Cue lure	Leblanc 2018	Indonesia	Sulawesi	South Sulawesi: Insitu	-2.5464	120.792	21
6553	Zeugodacus cucurbitae	3		Torula yeast	Leblanc 2018	Indonesia	Sulawesi	South Sulawesi: Insitu	-2.5464	120.792	21
10571	Zeugodacus cucurbitae	9		Cue lure	Doorenweerd 2018	Indonesia	Sulawesi	South Sulawesi: MCRC Tarengge Block 20	-2.5547	120.805	28	1–15.x.2018
10591	Zeugodacus cucurbitae	1		Methyl eugenol	Doorenweerd 2018	Indonesia	Sulawesi	South Sulawesi: MCRC Tarengge Block 20	-2.5547	120.805	28	1–15.x.2018
10878	Zeugodacus cucurbitae	6		Cue lure	Doorenweerd 2019	Indonesia	Sulawesi	South Sulawesi: Insitu	-2.5464	120.792	32	20–22.xii.2018
10885	Zeugodacus cucurbitae	3		Cue lure	Doorenweerd 2019	Indonesia	Sulawesi	South Sulawesi: MCRC Tarengge Block 20	-2.5547	120.805	28	18–22.xii.2018
10892	Zeugodacus cucurbitae	4		Cue lure	Doorenweerd 2019	Indonesia	Sulawesi	South Sulawesi: Insitu	-2.5464	120.792	32	3–9.i.2019
10908	Zeugodacus cucurbitae	4		Cue lure	Doorenweerd 2019	Indonesia	Sulawesi	South Sulawesi: Insitu	-2.5464	120.792	32	10–17.xii.2018
11437	Zeugodacus cucurbitae	1		Zingerone	Doorenweerd 2019	Indonesia	Sulawesi	South Sulawesi: MCRC Tarengge Block 20	-2.5547	120.805	28	i–iv.2019
11446	Zeugodacus cucurbitae	8		Zingerone	Doorenweerd 2019	Indonesia	Sulawesi	South Sulawesi: Insitu	-2.5464	120.792	32	i–iii.2019
11465	Zeugodacus cucurbitae	2		Cue lure	Doorenweerd 2019	Indonesia	Sulawesi	South Sulawesi: Insitu	-2.5464	120.792	32	iii.2019
11473	Zeugodacus cucurbitae	1		Cue lure	Doorenweerd 2019	Indonesia	Sulawesi	South Sulawesi: Insitu	-2.5464	120.792	32	ii.2019
11469	Zeugodacus exornatus	1		Cue lure	Leblanc 2019	Indonesia	Sulawesi	South Sulawesi: Insitu	-2.5464	120.792	32	iii.2019
11474	Zeugodacus exornatus	2		Cue lure	Leblanc 2019	Indonesia	Sulawesi	South Sulawesi: Insitu	-2.5464	120.792	32	ii.2019
6452	Zeugodacus persignatus	1		Cue lure	Leblanc 2018	Indonesia	Sulawesi	South Sulawesi: Insitu	-2.5464	120.792	32	v.2016
6465	Zeugodacus persignatus	1		Cue lure	Leblanc 2018	Indonesia	Sulawesi	South Sulawesi: Insitu	-2.5464	120.792	32	1.xii.2016
10573	Zeugodacus persignatus	1		Cue lure	Doorenweerd 2018	Indonesia	Sulawesi	South Sulawesi: Insitu	-2.5464	120.792	32	1–15.x.2018
10881	Zeugodacus persignatus	4		Cue lure	Doorenweerd 2020	Indonesia	Sulawesi	South Sulawesi: Insitu	-2.5464	120.792	32	20–22.xii.2018
10891	Zeugodacus persignatus	3		Cue lure	Doorenweerd 2020	Indonesia	Sulawesi	South Sulawesi: Insitu	-2.5464	120.792	32	3–9.i.2019
10909	Zeugodacus persignatus	4		Cue lure	Doorenweerd 2020	Indonesia	Sulawesi	South Sulawesi: Insitu	-2.5464	120.792	32	10–17.xii.2018
11464	Zeugodacus persignatus	3		Cue lure	Doorenweerd 2020	Indonesia	Sulawesi	South Sulawesi: Insitu	-2.5464	120.792	32	iii.2019
11477	Zeugodacus persignatus	5		Cue lure	Doorenweerd 2020	Indonesia	Sulawesi	South Sulawesi: Insitu	-2.5464	120.792	32	ii.2019
10880	Zeugodacus proprescutellatus	1		Cue lure	Doorenweerd 2019	Indonesia	Sulawesi	South Sulawesi: Insitu	-2.5464	120.792	32	20–22.xii.2018
